# Supplementary material for: Chemistry-Based Modeling on Phenotype-Based Drug-Induced Liver Injury Annotation: From Public to Proprietary Data
Source: Chem Res Toxicol. 2023 Aug 9;36(8):1238–47. doi: 10.1021/acs.chemrestox.2c00378 (PMC10445287; doi:10.1021/acs.chemrestox.2c00378)
Supplement: Supplementary file 1 — tx2c00378_si_001.xlsx [file tx2c00378_si_001.xlsx]

## Sheet: Sheet1
COMPOUND.Abbr	COMPOUND_NO	COMPOUND_NAME
APAP	1	acetaminophen
INAH	2	isoniazid
CCL4	3	carbon tetrachloride
VPA	5	valproic acid
CFB	6	clofibrate
RIF	8	rifampicin
ANIT	9	naphthyl isothiocyanate
AA	10	allyl alcohol
PhB	11	phenylbutazone
OPZ	12	omeprazole
ET	13	ethionine
ASA	14	aspirin
IM	15	indomethacin
CPZ	16	chlorpromazine
TAA	17	thioacetamide
CBZ	18	carbamazepine
DFNa	19	diclofenac
NFT	20	nitrofurantoin
BBr	21	benzbromarone
HCB	22	hexachlorobenzene
DZP	23	diazepam
CPA	24	cyclophosphamide
MP	25	methapyrilene
PHE	26	phenytoin
CMA	27	coumarin
APL	28	allopurinol
PTU	29	propylthiouracil
WY	30	WY-14643
GFZ	31	gemfibrozil
BBZ	32	bromobenzene
AM	33	amiodarone
SS	34	sulfasalazine
CIM	35	cimetidine
HPL	36	haloperidol
FP	37	fluphenazine
TRZ	38	thioridazine
ADP	39	adapin
LBT	40	labetalol
MTS	41	methyltestosterone
GBC	42	glibenclamide
GF	43	griseofulvin
FT	44	flutamide
PH	45	perhexiline
AZP	46	azathioprine
KC	47	ketoconazole
TC	48	tetracycline
LS	49	lomustine
CPX	50	ciprofloxacin
PML	51	pemoline
CMN	52	chlormezanone
MFM	53	metformin
TMX	54	tamoxifen
EE	55	ethinylestradiol
MDP	56	methyldopa
MTZ	57	methimazole
MCT	58	monocrotaline
VA	59	vitamin A
IPA	62	iproniazid
IMI	69	imipramine
AMT	70	amitriptyline
HYZ	71	hydroxyzine
IBU	72	ibuprofen
NPX	73	naproxen
QND	74	quinidine
FUR	78	furosemide
FFB	79	fenofibrate
CPP	80	chlorpropamide
NIC	81	nicotinic acid
EME	82	erythromycin ethylsuccinate
EBU	83	ethambutol
MEF	84	mefenamic acid
CHL	90	chlorpheniramine
NIF	91	nifedipine
DIL	92	diltiazem
TEO	96	theophylline
CAF	97	caffeine
PAP	98	papaverine
SUL	100	sulindac
TRI	101	triamterene
DIS	102	disopyramide
MEX	103	mexiletine
DSF	109	disulfiram
PMZ	110	promethazine
COL	113	colchicine
TLB	114	tolbutamide
SST	117	simvastatin
DTL	119	dantrolene
CPM	121	clomipramine
TBF	123	terbinafine
MLX	124	meloxicam
LNX	125	lornoxicam
DNZ	127	danazol
BDZ	129	bendazac
BZD	130	benziodarone
CSP	132	cisplatin
BEA	134	bromoethylamine
ETH	135	ethionamide
NIM	136	nimesulide
ETN	137	ethanol
PCT	138	phenacetin
BCT	139	bucetin
NPAA	140	phenylanthranilic acid
CSA	142	cyclosporine A
PAN	143	puromycin aminonucleoside
AAF	144	acetamidofluorene
DEN	145	nitrosodiethylamine
DOX	149	doxorubicin
PB	4	phenobarbital
TAC	60	tacrine
MXS	61	moxisylyte
CMP	64	chloramphenicol
NFZ	65	nitrofurazone
FAM	85	famotidine
RAN	86	ranitidine
TAN	93	tannic acid
CAP	94	captopril
ENA	95	enalapril
PEN	99	penicillamine
TIO	104	tiopronin
ACZ	108	acetazolamide
SLP	115	sulpiride
ACA	116	acarbose
AJM	118	ajmaline
TZM	120	triazolam
TMD	122	trimethadione
CLM	126	chlormadinone
ETP	131	etoposide
CBP	133	carboplatin
CLT	141	cephalothin
TCP	146	ticlopidine
GMC	147	gentamicin

## Sheet: ALL_data
COMPOUND.Abbr	COMPOUND_NO	COMPOUND_NAME	Dose_Level	Dose	Dose_Unit	Time	Finding: Final INHANDS nomenclature	cell type
APAP	1	acetaminophen	High	1000	mg/kg	24h	Apoptosis	(Hepatocyte)
APAP	1	acetaminophen	High	1000	mg/kg	6h	Apoptosis	(Hepatocyte)
APAP	1	acetaminophen	Middle	600	mg/kg	9h	Apoptosis	(Hepatocyte)
APAP	1	acetaminophen	High	1000	mg/kg	24h	Cytoplasmic alteration (Eosinophilic)	(Hepatocyte)
APAP	1	acetaminophen	Middle	600	mg/kg	9h	Cytoplasmic alteration (Eosinophilic)	(Hepatocyte)
APAP	1	acetaminophen	Middle	600	mg/kg	6h	Cytoplasmic alteration (Eosinophilic)	(Hepatocyte)
APAP	1	acetaminophen	High	1000	mg/kg	29day	Cytoplasmic alteration (Eosinophilic)	(Hepatocyte)
APAP	1	acetaminophen	High	1000	mg/kg	4day	Cytoplasmic alteration (Eosinophilic)	(Hepatocyte)
APAP	1	acetaminophen	Low	300	mg/kg	29day	Cytoplasmic alteration (Eosinophilic)	(Hepatocyte)
APAP	1	acetaminophen	Middle	600	mg/kg	29day	Cytoplasmic alteration (Eosinophilic)	(Hepatocyte)
APAP	1	acetaminophen	Middle	600	mg/kg	4day	Cytoplasmic alteration (Eosinophilic)	(Hepatocyte)
APAP	1	acetaminophen	High	600	mg/kg	15day	Cytoplasmic alteration (Eosinophilic)	(Hepatocyte)
APAP	1	acetaminophen	High	1000	mg/kg	15day	Fibrosis	0
APAP	1	acetaminophen	Middle	600	mg/kg	4day	Fibrosis	0
APAP	1	acetaminophen	High	600	mg/kg	15day	Fibrosis	0
APAP	1	acetaminophen	High	1000	mg/kg	15day	Increased mitoses	Hepatocyte
APAP	1	acetaminophen	High	1000	mg/kg	4day	Increased mitoses	Hepatocyte
APAP	1	acetaminophen	Middle	600	mg/kg	4day	Increased mitoses	Hepatocyte
APAP	1	acetaminophen	Middle	600	mg/kg	15day	Increased mitoses	Hepatocyte
APAP	1	acetaminophen	High	1000	mg/kg	24h	Infiltration, Mononuclear	0
APAP	1	acetaminophen	High	1000	mg/kg	8day	Infiltration, Mononuclear	0
APAP	1	acetaminophen	High	1000	mg/kg	29day	Infiltration, Mononuclear	0
APAP	1	acetaminophen	High	1000	mg/kg	15day	Infiltration, Mononuclear	0
APAP	1	acetaminophen	High	1000	mg/kg	4day	Infiltration, Mononuclear	0
APAP	1	acetaminophen	Middle	600	mg/kg	4day	Infiltration, Mononuclear	0
APAP	1	acetaminophen	Middle	600	mg/kg	15day	Infiltration, Mononuclear	0
APAP	1	acetaminophen	Middle	600	mg/kg	8day	Infiltration, Mononuclear	0
APAP	1	acetaminophen	High	1000	mg/kg	8day	Necrosis, Zonal	(Hepatocyte)
APAP	1	acetaminophen	High	1000	mg/kg	29day	Necrosis, Zonal	(Hepatocyte)
APAP	1	acetaminophen	High	1000	mg/kg	4day	Necrosis, Zonal	(Hepatocyte)
APAP	1	acetaminophen	High	1000	mg/kg	15day	Necrosis, Zonal	(Hepatocyte)
APAP	1	acetaminophen	Middle	600	mg/kg	4day	Necrosis, Zonal	(Hepatocyte)
APAP	1	acetaminophen	Middle	600	mg/kg	15day	Necrosis, Zonal	(Hepatocyte)
APAP	1	acetaminophen	High	1000	mg/kg	3h
APAP	1	acetaminophen	High	1000	mg/kg	9h
APAP	1	acetaminophen	Low	300	mg/kg	3h
APAP	1	acetaminophen	Low	300	mg/kg	6h
APAP	1	acetaminophen	Low	300	mg/kg	9h
APAP	1	acetaminophen	Low	300	mg/kg	24h
APAP	1	acetaminophen	Middle	600	mg/kg	3h
APAP	1	acetaminophen	Middle	600	mg/kg	24h
APAP	1	acetaminophen	Low	300	mg/kg	4day
APAP	1	acetaminophen	Low	300	mg/kg	8day
APAP	1	acetaminophen	Low	300	mg/kg	15day
INAH	2	isoniazid	High	200	mg/kg	3h	Cytoplasmic alteration (Eosinophilic)	(Hepatocyte)
INAH	2	isoniazid	High	200	mg/kg	4day	Cytoplasmic alteration (Eosinophilic)	(Hepatocyte)
INAH	2	isoniazid	High	200	mg/kg	8day	Cytoplasmic alteration (Eosinophilic)	(Hepatocyte)
INAH	2	isoniazid	High	200	mg/kg	15day	Cytoplasmic alteration (Eosinophilic)	(Hepatocyte)
INAH	2	isoniazid	High	200	mg/kg	29day	Cytoplasmic alteration (Eosinophilic)	(Hepatocyte)
INAH	2	isoniazid	High	200	mg/kg	3h	Increased mitoses	Hepatocyte
INAH	2	isoniazid	High	200	mg/kg	9h	Vacuolation	Hepatocyte
INAH	2	isoniazid	High	200	mg/kg	24h	Vacuolation	Hepatocyte
INAH	2	isoniazid	Middle	100	mg/kg	3h
INAH	2	isoniazid	Middle	100	mg/kg	6h
INAH	2	isoniazid	Middle	100	mg/kg	9h
INAH	2	isoniazid	Middle	100	mg/kg	24h
INAH	2	isoniazid	High	200	mg/kg	6h
INAH	2	isoniazid	Low	50	mg/kg	3h
INAH	2	isoniazid	Low	50	mg/kg	6h
INAH	2	isoniazid	Low	50	mg/kg	9h
INAH	2	isoniazid	Low	50	mg/kg	24h
INAH	2	isoniazid	Middle	100	mg/kg	4day
INAH	2	isoniazid	Middle	100	mg/kg	8day
INAH	2	isoniazid	Middle	100	mg/kg	15day
INAH	2	isoniazid	Middle	100	mg/kg	29day
INAH	2	isoniazid	Low	50	mg/kg	4day
INAH	2	isoniazid	Low	50	mg/kg	8day
INAH	2	isoniazid	Low	50	mg/kg	15day
INAH	2	isoniazid	Low	50	mg/kg	29day
CCL4	3	carbon tetrachloride	High	300	mg/kg	9h	Apoptosis	(Hepatocyte)
CCL4	3	carbon tetrachloride	High	300	mg/kg	24h	Apoptosis	(Hepatocyte)
CCL4	3	carbon tetrachloride	High	300	mg/kg	6h	Apoptosis	(Hepatocyte)
CCL4	3	carbon tetrachloride	High	300	mg/kg	8day	Apoptosis	(Hepatocyte)
CCL4	3	carbon tetrachloride	High	300	mg/kg	29day	Apoptosis	(Hepatocyte)
CCL4	3	carbon tetrachloride	Middle	100	mg/kg	24h	Degeneration, Hydropic	Hepatocyte
CCL4	3	carbon tetrachloride	High	300	mg/kg	3h	Degeneration, Hydropic	Hepatocyte
CCL4	3	carbon tetrachloride	High	300	mg/kg	9h	Degeneration, Hydropic	Hepatocyte
CCL4	3	carbon tetrachloride	High	300	mg/kg	24h	Degeneration, Hydropic	Hepatocyte
CCL4	3	carbon tetrachloride	Middle	100	mg/kg	29day	Degeneration, Hydropic	Hepatocyte
CCL4	3	carbon tetrachloride	Middle	100	mg/kg	4day	Degeneration, Hydropic	Hepatocyte
CCL4	3	carbon tetrachloride	Middle	100	mg/kg	8day	Degeneration, Hydropic	Hepatocyte
CCL4	3	carbon tetrachloride	Low	30	mg/kg	15day	Degeneration, Hydropic	Hepatocyte
CCL4	3	carbon tetrachloride	Middle	100	mg/kg	15day	Fibrosis	0
CCL4	3	carbon tetrachloride	Low	30	mg/kg	29day	Fibrosis	0
CCL4	3	carbon tetrachloride	High	300	mg/kg	24h	Infiltration, Mononuclear	0
CCL4	3	carbon tetrachloride	Middle	100	mg/kg	4day	Infiltration, Mononuclear	0
CCL4	3	carbon tetrachloride	Low	30	mg/kg	8day	Infiltration, Mononuclear	0
CCL4	3	carbon tetrachloride	Middle	100	mg/kg	6h	Vacuolation, lipid	(Hepatocyte)
CCL4	3	carbon tetrachloride	Low	30	mg/kg	4day	Vacuolation, lipid	(Hepatocyte)
CCL4	3	carbon tetrachloride	High	300	mg/kg	4day	Vacuolation, lipid	(Hepatocyte)
CCL4	3	carbon tetrachloride	High	300	mg/kg	15day	Vacuolation, lipid	(Hepatocyte)
CCL4	3	carbon tetrachloride	High	300	mg/kg	29day	Vacuolation, lipid	(Hepatocyte)
CCL4	3	carbon tetrachloride	Middle	100	mg/kg	3h
CCL4	3	carbon tetrachloride	Middle	100	mg/kg	9h
CCL4	3	carbon tetrachloride	Low	30	mg/kg	3h
CCL4	3	carbon tetrachloride	Low	30	mg/kg	6h
CCL4	3	carbon tetrachloride	Low	30	mg/kg	9h
CCL4	3	carbon tetrachloride	Low	30	mg/kg	24h
PB	4	phenobarbital	Low	10	mg/kg	4day	Hypertrophy, hepatocellular	(Hepatocyte)
PB	4	phenobarbital	Low	10	mg/kg	15day	Hypertrophy, hepatocellular	(Hepatocyte)
PB	4	phenobarbital	High	100	mg/kg	4day	Hypertrophy, hepatocellular	(Hepatocyte)
PB	4	phenobarbital	High	100	mg/kg	8day	Hypertrophy, hepatocellular	(Hepatocyte)
PB	4	phenobarbital	High	100	mg/kg	15day	Hypertrophy, hepatocellular	(Hepatocyte)
PB	4	phenobarbital	High	100	mg/kg	29day	Hypertrophy, hepatocellular	(Hepatocyte)
PB	4	phenobarbital	Middle	30	mg/kg	4day	Hypertrophy, hepatocellular	(Hepatocyte)
PB	4	phenobarbital	Middle	30	mg/kg	15day	Hypertrophy, hepatocellular	(Hepatocyte)
PB	4	phenobarbital	Middle	30	mg/kg	8day	Hypertrophy, hepatocellular	(Hepatocyte)
PB	4	phenobarbital	Middle	30	mg/kg	29day	Hypertrophy, hepatocellular	(Hepatocyte)
PB	4	phenobarbital	Low	10	mg/kg	4day	Increased mitoses	Hepatocyte
PB	4	phenobarbital	High	100	mg/kg	4day	Increased mitoses	Hepatocyte
PB	4	phenobarbital	High	100	mg/kg	8day	Increased mitoses	Hepatocyte
PB	4	phenobarbital	Middle	30	mg/kg	4day	Increased mitoses	Hepatocyte
PB	4	phenobarbital	Middle	30	mg/kg	8day	Increased mitoses	Hepatocyte
PB	4	phenobarbital	Low	10	mg/kg	29day
PB	4	phenobarbital	Low	10	mg/kg	3h
PB	4	phenobarbital	Low	10	mg/kg	6h
PB	4	phenobarbital	Low	10	mg/kg	9h
PB	4	phenobarbital	Low	10	mg/kg	24h
PB	4	phenobarbital	Low	10	mg/kg	8day
PB	4	phenobarbital	Low	10	mg/kg	8day
PB	4	phenobarbital	High	100	mg/kg	3h
PB	4	phenobarbital	High	100	mg/kg	6h
PB	4	phenobarbital	High	100	mg/kg	9h
PB	4	phenobarbital	High	100	mg/kg	24h
PB	4	phenobarbital	Middle	30	mg/kg	3h
PB	4	phenobarbital	Middle	30	mg/kg	6h
PB	4	phenobarbital	Middle	30	mg/kg	9h
PB	4	phenobarbital	Middle	30	mg/kg	24h
VPA	5	valproic acid	Middle	150	mg/kg	3h
VPA	5	valproic acid	Middle	150	mg/kg	6h
VPA	5	valproic acid	Middle	150	mg/kg	9h
VPA	5	valproic acid	Middle	150	mg/kg	24h
VPA	5	valproic acid	Low	45	mg/kg	3h
VPA	5	valproic acid	Low	45	mg/kg	6h
VPA	5	valproic acid	Low	45	mg/kg	9h
VPA	5	valproic acid	Low	45	mg/kg	24h
VPA	5	valproic acid	High	450	mg/kg	3h
VPA	5	valproic acid	High	450	mg/kg	6h
VPA	5	valproic acid	High	450	mg/kg	9h
VPA	5	valproic acid	High	450	mg/kg	24h
VPA	5	valproic acid	Middle	150	mg/kg	4day
VPA	5	valproic acid	Middle	150	mg/kg	8day
VPA	5	valproic acid	Middle	150	mg/kg	15day
VPA	5	valproic acid	Middle	150	mg/kg	29day
VPA	5	valproic acid	Low	45	mg/kg	4day
VPA	5	valproic acid	Low	45	mg/kg	8day
VPA	5	valproic acid	Low	45	mg/kg	15day
VPA	5	valproic acid	Low	45	mg/kg	29day
VPA	5	valproic acid	High	450	mg/kg	4day
VPA	5	valproic acid	High	450	mg/kg	8day
VPA	5	valproic acid	High	450	mg/kg	15day
VPA	5	valproic acid	High	450	mg/kg	29day
CFB	6	clofibrate	High	300	mg/kg	24h	Apoptosis	(Hepatocyte)
CFB	6	clofibrate	High	300	mg/kg	4day	Cytoplasmic alteration (Basophilic/glycogen depletion)	(Hepatocyte)
CFB	6	clofibrate	High	300	mg/kg	29day	Cytoplasmic alteration (Basophilic/glycogen depletion)	(Hepatocyte)
CFB	6	clofibrate	High	300	mg/kg	24h	Cytoplasmic alteration (Eosinophilic)	(Hepatocyte)
CFB	6	clofibrate	Middle	100	mg/kg	29day	Hypertrophy, hepatocellular	(Hepatocyte)
CFB	6	clofibrate	High	300	mg/kg	4day	Hypertrophy, hepatocellular	(Hepatocyte)
CFB	6	clofibrate	High	300	mg/kg	8day	Hypertrophy, hepatocellular	(Hepatocyte)
CFB	6	clofibrate	High	300	mg/kg	15day	Hypertrophy, hepatocellular	(Hepatocyte)
CFB	6	clofibrate	High	300	mg/kg	29day	Hypertrophy, hepatocellular	(Hepatocyte)
CFB	6	clofibrate	High	300	mg/kg	24h	Increased mitoses	Hepatocyte
CFB	6	clofibrate	High	300	mg/kg	4day	Increased mitoses	Hepatocyte
CFB	6	clofibrate	High	300	mg/kg	24h	Necrosis, Zonal	(Hepatocyte)
CFB	6	clofibrate	High	300	mg/kg	24h	Vacuolation	Hepatocyte
CFB	6	clofibrate	Middle	100	mg/kg	3h
CFB	6	clofibrate	Middle	100	mg/kg	6h
CFB	6	clofibrate	Middle	100	mg/kg	9h
CFB	6	clofibrate	Middle	100	mg/kg	24h
CFB	6	clofibrate	Low	30	mg/kg	3h
CFB	6	clofibrate	Low	30	mg/kg	6h
CFB	6	clofibrate	Low	30	mg/kg	9h
CFB	6	clofibrate	Low	30	mg/kg	24h
CFB	6	clofibrate	High	300	mg/kg	3h
CFB	6	clofibrate	High	300	mg/kg	6h
CFB	6	clofibrate	High	300	mg/kg	9h
CFB	6	clofibrate	Middle	100	mg/kg	4day
CFB	6	clofibrate	Middle	100	mg/kg	8day
CFB	6	clofibrate	Middle	100	mg/kg	15day
CFB	6	clofibrate	Low	30	mg/kg	4day
CFB	6	clofibrate	Low	30	mg/kg	8day
CFB	6	clofibrate	Low	30	mg/kg	15day
CFB	6	clofibrate	Low	30	mg/kg	29day
RIF	8	rifampicin	High	200	mg/kg	24h	Hypertrophy/Hyperplasia	Kupffer cell
RIF	8	rifampicin	High	200	mg/kg	9h	Pigmentation (pigment deposition)	Hepatocyte
RIF	8	rifampicin	High	200	mg/kg	9h	Pigmentation (pigment deposition)	Sinusoids
RIF	8	rifampicin	High	200	mg/kg	24h	Vacuolation	Hepatocyte
RIF	8	rifampicin	High	200	mg/kg	8day	Vacuolation	Hepatocyte
RIF	8	rifampicin	High	200	mg/kg	15day	Vacuolation	Hepatocyte
RIF	8	rifampicin	High	200	mg/kg	29day	Vacuolation	Hepatocyte
RIF	8	rifampicin	Middle	60	mg/kg	8day	Vacuolation	Hepatocyte
RIF	8	rifampicin	Middle	60	mg/kg	15day	Vacuolation	Hepatocyte
RIF	8	rifampicin	Middle	60	mg/kg	29day	Vacuolation	Hepatocyte
RIF	8	rifampicin	Low	20	mg/kg	3h
RIF	8	rifampicin	Low	20	mg/kg	6h
RIF	8	rifampicin	Low	20	mg/kg	9h
RIF	8	rifampicin	Low	20	mg/kg	24h
RIF	8	rifampicin	Low	20	mg/kg	4day
RIF	8	rifampicin	Low	20	mg/kg	8day
RIF	8	rifampicin	Low	20	mg/kg	15day
RIF	8	rifampicin	Low	20	mg/kg	29day
RIF	8	rifampicin	High	200	mg/kg	3h
RIF	8	rifampicin	High	200	mg/kg	6h
RIF	8	rifampicin	High	200	mg/kg	4day
RIF	8	rifampicin	Middle	60	mg/kg	3h
RIF	8	rifampicin	Middle	60	mg/kg	6h
RIF	8	rifampicin	Middle	60	mg/kg	9h
RIF	8	rifampicin	Middle	60	mg/kg	24h
RIF	8	rifampicin	Middle	60	mg/kg	4day
ANIT	9	naphthyl isothiocyanate	High	15	mg/kg	4day	Bile Duct Hyperplasia	Bile duct
ANIT	9	naphthyl isothiocyanate	High	15	mg/kg	15day	Bile Duct Hyperplasia	Bile duct
ANIT	9	naphthyl isothiocyanate	High	15	mg/kg	8day	Bile Duct Hyperplasia	Bile duct
ANIT	9	naphthyl isothiocyanate	High	15	mg/kg	29day	Bile Duct Hyperplasia	Bile duct
ANIT	9	naphthyl isothiocyanate	High	15	mg/kg	4day	Cytoplasmic alteration (Basophilic/glycogen depletion)	(Hepatocyte)
ANIT	9	naphthyl isothiocyanate	High	15	mg/kg	8day	Cytoplasmic alteration (Basophilic/glycogen depletion)	(Hepatocyte)
ANIT	9	naphthyl isothiocyanate	High	15	mg/kg	29day	Cytoplasmic alteration (Basophilic/glycogen depletion)	(Hepatocyte)
ANIT	9	naphthyl isothiocyanate	High	15	mg/kg	24h	Edema	Bile duct
ANIT	9	naphthyl isothiocyanate	High	15	mg/kg	8day	Fibrosis	Bile duct
ANIT	9	naphthyl isothiocyanate	High	15	mg/kg	4day	Fibrosis	Bile duct
ANIT	9	naphthyl isothiocyanate	High	15	mg/kg	15day	Fibrosis	Bile duct
ANIT	9	naphthyl isothiocyanate	High	15	mg/kg	29day	Fibrosis	Bile duct
ANIT	9	naphthyl isothiocyanate	High	15	mg/kg	4day	Increased mitoses	Hepatocyte
ANIT	9	naphthyl isothiocyanate	High	15	mg/kg	4day	Infiltration, Mixed	0
ANIT	9	naphthyl isothiocyanate	High	15	mg/kg	8day	Infiltration, Neutrophil	0
ANIT	9	naphthyl isothiocyanate	High	15	mg/kg	24h	Necrosis	Bile duct cell
ANIT	9	naphthyl isothiocyanate	High	15	mg/kg	15day	Necrosis, Zonal	(Hepatocyte)
ANIT	9	naphthyl isothiocyanate	High	15	mg/kg	8day	Necrosis, Zonal	(Hepatocyte)
ANIT	9	naphthyl isothiocyanate	Low	1.5	mg/kg	3h
ANIT	9	naphthyl isothiocyanate	Low	1.5	mg/kg	6h
ANIT	9	naphthyl isothiocyanate	Low	1.5	mg/kg	9h
ANIT	9	naphthyl isothiocyanate	Low	1.5	mg/kg	24h
ANIT	9	naphthyl isothiocyanate	High	15	mg/kg	3h
ANIT	9	naphthyl isothiocyanate	High	15	mg/kg	6h
ANIT	9	naphthyl isothiocyanate	High	15	mg/kg	9h
ANIT	9	naphthyl isothiocyanate	Middle	5	mg/kg	3h
ANIT	9	naphthyl isothiocyanate	Middle	5	mg/kg	6h
ANIT	9	naphthyl isothiocyanate	Middle	5	mg/kg	9h
ANIT	9	naphthyl isothiocyanate	Middle	5	mg/kg	24h
ANIT	9	naphthyl isothiocyanate	Low	1.5	mg/kg	4day
ANIT	9	naphthyl isothiocyanate	Low	1.5	mg/kg	8day
ANIT	9	naphthyl isothiocyanate	Low	1.5	mg/kg	15day
ANIT	9	naphthyl isothiocyanate	Low	1.5	mg/kg	29day
ANIT	9	naphthyl isothiocyanate	Middle	5	mg/kg	4day
ANIT	9	naphthyl isothiocyanate	Middle	5	mg/kg	8day
ANIT	9	naphthyl isothiocyanate	Middle	5	mg/kg	15day
ANIT	9	naphthyl isothiocyanate	Middle	5	mg/kg	29day
AA	10	allyl alcohol	High	30	mg/kg	4day	Bile Duct Hyperplasia	Bile duct
AA	10	allyl alcohol	High	30	mg/kg	8day	Bile Duct Hyperplasia	Bile duct
AA	10	allyl alcohol	High	30	mg/kg	6h	Cytoplasmic alteration (Basophilic/glycogen depletion)	(Hepatocyte)
AA	10	allyl alcohol	High	30	mg/kg	9h	Cytoplasmic alteration (Basophilic/glycogen depletion)	(Hepatocyte)
AA	10	allyl alcohol	High	30	mg/kg	24h	Cytoplasmic alteration (Basophilic/glycogen depletion)	(Hepatocyte)
AA	10	allyl alcohol	High	30	mg/kg	24h	Cytoplasmic alteration (Basophilic/glycogen depletion)	(Hepatocyte)
AA	10	allyl alcohol	High	30	mg/kg	9h	Cytoplasmic alteration (Basophilic/glycogen depletion)	(Hepatocyte)
AA	10	allyl alcohol	High	30	mg/kg	3h	Cytoplasmic alteration (Basophilic/glycogen depletion)	(Hepatocyte)
AA	10	allyl alcohol	High	30	mg/kg	4day	Cytoplasmic alteration (Basophilic/glycogen depletion)	(Hepatocyte)
AA	10	allyl alcohol	High	30	mg/kg	8day	Cytoplasmic alteration (Basophilic/glycogen depletion)	(Hepatocyte)
AA	10	allyl alcohol	High	30	mg/kg	4day	Degeneration, Hydropic	Hepatocyte
AA	10	allyl alcohol	High	30	mg/kg	8day	Degeneration, Hydropic	Hepatocyte
AA	10	allyl alcohol	High	30	mg/kg	15day	Fibrosis	Bile duct
AA	10	allyl alcohol	High	30	mg/kg	29day	Fibrosis	Bile duct
AA	10	allyl alcohol	High	30	mg/kg	8day	Fibrosis	Bile duct
AA	10	allyl alcohol	High	30	mg/kg	15day	Hypertrophy/Hyperplasia	Kupffer cell
AA	10	allyl alcohol	High	30	mg/kg	24h	Infiltration, Mononuclear	0
AA	10	allyl alcohol	High	30	mg/kg	9h	Infiltration, Mononuclear	0
AA	10	allyl alcohol	High	30	mg/kg	4day	Infiltration, Mononuclear	0
AA	10	allyl alcohol	High	30	mg/kg	8day	Mineralization	0
AA	10	allyl alcohol	High	30	mg/kg	4day	Necrosis	Bile duct cell
AA	10	allyl alcohol	High	30	mg/kg	15day	Necrosis	Bile duct cell
AA	10	allyl alcohol	High	30	mg/kg	24h	Necrosis, Zonal	(Hepatocyte)
AA	10	allyl alcohol	High	30	mg/kg	4day	Necrosis, Zonal	(Hepatocyte)
AA	10	allyl alcohol	High	30	mg/kg	8day	Necrosis, Zonal	(Hepatocyte)
AA	10	allyl alcohol	High	30	mg/kg	15day	Necrosis, Zonal	(Hepatocyte)
AA	10	allyl alcohol	High	30	mg/kg	29day	Pigmentation (pigment deposition)	0
AA	10	allyl alcohol	High	30	mg/kg	3h	Single Cell Necrosis	Hepatocyte
AA	10	allyl alcohol	High	30	mg/kg	6h	Single Cell Necrosis	Hepatocyte
AA	10	allyl alcohol	High	30	mg/kg	9h	Single Cell Necrosis	Hepatocyte
AA	10	allyl alcohol	Middle	10	mg/kg	3h
AA	10	allyl alcohol	Middle	10	mg/kg	6h
AA	10	allyl alcohol	Middle	10	mg/kg	9h
AA	10	allyl alcohol	Middle	10	mg/kg	24h
AA	10	allyl alcohol	Low	3	mg/kg	6h
AA	10	allyl alcohol	Low	3	mg/kg	3h
AA	10	allyl alcohol	Low	3	mg/kg	9h
AA	10	allyl alcohol	Low	3	mg/kg	24h
AA	10	allyl alcohol	Middle	10	mg/kg	4day
AA	10	allyl alcohol	Middle	10	mg/kg	8day
AA	10	allyl alcohol	Middle	10	mg/kg	15day
AA	10	allyl alcohol	Middle	10	mg/kg	29day
AA	10	allyl alcohol	Low	3	mg/kg	4day
AA	10	allyl alcohol	Low	3	mg/kg	8day
AA	10	allyl alcohol	Low	3	mg/kg	15day
AA	10	allyl alcohol	Low	3	mg/kg	29day
PhB	11	phenylbutazone	High	200	mg/kg	8day	Hypertrophy, hepatocellular	(Hepatocyte)
PhB	11	phenylbutazone	High	200	mg/kg	15day	Hypertrophy, hepatocellular	(Hepatocyte)
PhB	11	phenylbutazone	High	200	mg/kg	29day	Hypertrophy, hepatocellular	(Hepatocyte)
PhB	11	phenylbutazone	Middle	60	mg/kg	29day	Hypertrophy, hepatocellular	(Hepatocyte)
PhB	11	phenylbutazone	Low	20	mg/kg	3h
PhB	11	phenylbutazone	Low	20	mg/kg	6h
PhB	11	phenylbutazone	Low	20	mg/kg	9h
PhB	11	phenylbutazone	Low	20	mg/kg	24h
PhB	11	phenylbutazone	High	200	mg/kg	3h
PhB	11	phenylbutazone	High	200	mg/kg	6h
PhB	11	phenylbutazone	High	200	mg/kg	9h
PhB	11	phenylbutazone	High	200	mg/kg	24h
PhB	11	phenylbutazone	Middle	60	mg/kg	3h
PhB	11	phenylbutazone	Middle	60	mg/kg	6h
PhB	11	phenylbutazone	Middle	60	mg/kg	9h
PhB	11	phenylbutazone	Middle	60	mg/kg	24h
PhB	11	phenylbutazone	Low	20	mg/kg	4day
PhB	11	phenylbutazone	Low	20	mg/kg	8day
PhB	11	phenylbutazone	Low	20	mg/kg	15day
PhB	11	phenylbutazone	Low	20	mg/kg	29day
PhB	11	phenylbutazone	High	200	mg/kg	4day
PhB	11	phenylbutazone	Middle	60	mg/kg	4day
PhB	11	phenylbutazone	Middle	60	mg/kg	8day
PhB	11	phenylbutazone	Middle	60	mg/kg	15day
OPZ	12	omeprazole	Low	100	mg/kg	9h	Cytoplasmic alteration (Basophilic/glycogen depletion)	(Hepatocyte)
OPZ	12	omeprazole	Middle	300	mg/kg	6h	Cytoplasmic alteration (Basophilic/glycogen depletion)	(Hepatocyte)
OPZ	12	omeprazole	High	1000	mg/kg	4day	Cytoplasmic alteration (Basophilic/glycogen depletion)	(Hepatocyte)
OPZ	12	omeprazole	Middle	300	mg/kg	8day	Cytoplasmic alteration (Basophilic/glycogen depletion)	(Hepatocyte)
OPZ	12	omeprazole	Low	100	mg/kg	9h	Cytoplasmic alteration (Eosinophilic)	(Hepatocyte)
OPZ	12	omeprazole	Middle	300	mg/kg	6h	Cytoplasmic alteration (Eosinophilic)	(Hepatocyte)
OPZ	12	omeprazole	Low	100	mg/kg	29day	Hypertrophy, hepatocellular	(Hepatocyte)
OPZ	12	omeprazole	High	1000	mg/kg	4day	Hypertrophy, hepatocellular	(Hepatocyte)
OPZ	12	omeprazole	High	1000	mg/kg	15day	Hypertrophy, hepatocellular	(Hepatocyte)
OPZ	12	omeprazole	High	1000	mg/kg	29day	Hypertrophy, hepatocellular	(Hepatocyte)
OPZ	12	omeprazole	Middle	300	mg/kg	8day	Hypertrophy, hepatocellular	(Hepatocyte)
OPZ	12	omeprazole	Middle	300	mg/kg	15day	Hypertrophy, hepatocellular	(Hepatocyte)
OPZ	12	omeprazole	Middle	300	mg/kg	29day	Hypertrophy, hepatocellular	(Hepatocyte)
OPZ	12	omeprazole	High	1000	mg/kg	3h	Single Cell Necrosis	Hepatocyte
OPZ	12	omeprazole	Low	100	mg/kg	3h
OPZ	12	omeprazole	Low	100	mg/kg	6h
OPZ	12	omeprazole	Low	100	mg/kg	24h
OPZ	12	omeprazole	High	1000	mg/kg	6h
OPZ	12	omeprazole	High	1000	mg/kg	9h
OPZ	12	omeprazole	High	1000	mg/kg	24h
OPZ	12	omeprazole	Middle	300	mg/kg	3h
OPZ	12	omeprazole	Middle	300	mg/kg	9h
OPZ	12	omeprazole	Middle	300	mg/kg	24h
OPZ	12	omeprazole	Low	100	mg/kg	4day
OPZ	12	omeprazole	Low	100	mg/kg	8day
OPZ	12	omeprazole	Low	100	mg/kg	15day
OPZ	12	omeprazole	High	1000	mg/kg	8day
OPZ	12	omeprazole	Middle	300	mg/kg	4day
ET	13	ethionine	High	250	mg/kg	24h	Apoptosis	(Hepatocyte)
ET	13	ethionine	High	250	mg/kg	4day	Apoptosis	(Hepatocyte)
ET	13	ethionine	High	250	mg/kg	29day	Cytoplasmic alteration (Basophilic/glycogen depletion)	(Hepatocyte)
ET	13	ethionine	High	250	mg/kg	6h	Increased mitoses	Hepatocyte
ET	13	ethionine	High	250	mg/kg	3h	Increased mitoses	Hepatocyte
ET	13	ethionine	High	250	mg/kg	8day	Vacuolation	Hepatocyte
ET	13	ethionine	High	250	mg/kg	4day	Vacuolation	Hepatocyte
ET	13	ethionine	Low	25	mg/kg	3h
ET	13	ethionine	Low	25	mg/kg	6h
ET	13	ethionine	Low	25	mg/kg	9h
ET	13	ethionine	Low	25	mg/kg	24h
ET	13	ethionine	High	250	mg/kg	9h
ET	13	ethionine	Middle	80	mg/kg	3h
ET	13	ethionine	Middle	80	mg/kg	6h
ET	13	ethionine	Middle	80	mg/kg	9h
ET	13	ethionine	Middle	80	mg/kg	24h
ET	13	ethionine	Low	25	mg/kg	4day
ET	13	ethionine	Low	25	mg/kg	8day
ET	13	ethionine	Low	25	mg/kg	15day
ET	13	ethionine	Low	25	mg/kg	29day
ET	13	ethionine	High	250	mg/kg	15day
ET	13	ethionine	Middle	80	mg/kg	4day
ET	13	ethionine	Middle	80	mg/kg	8day
ET	13	ethionine	Middle	80	mg/kg	15day
ET	13	ethionine	Middle	80	mg/kg	29day
ASA	14	aspirin	High	450	mg/kg	29day	Hypertrophy, hepatocellular	(Hepatocyte)
ASA	14	aspirin	High	450	mg/kg	4day	Hypertrophy, hepatocellular	(Hepatocyte)
ASA	14	aspirin	High	450	mg/kg	8day	Hypertrophy, hepatocellular	(Hepatocyte)
ASA	14	aspirin	High	450	mg/kg	15day	Hypertrophy, hepatocellular	(Hepatocyte)
ASA	14	aspirin	Middle	150	mg/kg	3h
ASA	14	aspirin	Middle	150	mg/kg	6h
ASA	14	aspirin	Middle	150	mg/kg	9h
ASA	14	aspirin	Middle	150	mg/kg	24h
ASA	14	aspirin	Low	45	mg/kg	3h
ASA	14	aspirin	Low	45	mg/kg	6h
ASA	14	aspirin	Low	45	mg/kg	9h
ASA	14	aspirin	Low	45	mg/kg	24h
ASA	14	aspirin	High	450	mg/kg	3h
ASA	14	aspirin	High	450	mg/kg	6h
ASA	14	aspirin	High	450	mg/kg	9h
ASA	14	aspirin	High	450	mg/kg	24h
ASA	14	aspirin	Middle	150	mg/kg	4day
ASA	14	aspirin	Middle	150	mg/kg	8day
ASA	14	aspirin	Middle	150	mg/kg	15day
ASA	14	aspirin	Middle	150	mg/kg	29day
ASA	14	aspirin	Low	45	mg/kg	4day
ASA	14	aspirin	Low	45	mg/kg	8day
ASA	14	aspirin	Low	45	mg/kg	15day
ASA	14	aspirin	Low	45	mg/kg	29day
IM	15	indomethacin	High	5	mg/kg	8day	Cytoplasmic alteration (Basophilic/glycogen depletion)	(Hepatocyte)
IM	15	indomethacin	High	5	mg/kg	15day	Cytoplasmic alteration (Basophilic/glycogen depletion)	(Hepatocyte)
IM	15	indomethacin	High	5	mg/kg	4day	Cytoplasmic alteration (Eosinophilic)	(Hepatocyte)
IM	15	indomethacin	High	5	mg/kg	8day	Hypertrophy/Hyperplasia	Kupffer cell
IM	15	indomethacin	High	5	mg/kg	8day	Vacuolation	Hepatocyte
IM	15	indomethacin	High	5	mg/kg	15day	Vacuolation	Hepatocyte
IM	15	indomethacin	Low	0.5	mg/kg	3h
IM	15	indomethacin	Low	0.5	mg/kg	6h
IM	15	indomethacin	Low	0.5	mg/kg	9h
IM	15	indomethacin	Low	0.5	mg/kg	24h
IM	15	indomethacin	Low	0.5	mg/kg	4day
IM	15	indomethacin	Middle	1.6	mg/kg	3h
IM	15	indomethacin	Middle	1.6	mg/kg	6h
IM	15	indomethacin	Middle	1.6	mg/kg	9h
IM	15	indomethacin	Middle	1.6	mg/kg	24h
IM	15	indomethacin	High	5	mg/kg	3h
IM	15	indomethacin	High	5	mg/kg	6h
IM	15	indomethacin	High	5	mg/kg	9h
IM	15	indomethacin	High	5	mg/kg	24h
IM	15	indomethacin	Low	0.5	mg/kg	8day
IM	15	indomethacin	Low	0.5	mg/kg	15day
IM	15	indomethacin	Low	0.5	mg/kg	29day
IM	15	indomethacin	Middle	1.6	mg/kg	4day
IM	15	indomethacin	Middle	1.6	mg/kg	8day
IM	15	indomethacin	Middle	1.6	mg/kg	15day
IM	15	indomethacin	Middle	1.6	mg/kg	29day
CPZ	16	chlorpromazine	High	45	mg/kg	24h	Cytoplasmic alteration (Basophilic/glycogen depletion)	(Hepatocyte)
CPZ	16	chlorpromazine	High	45	mg/kg	8day	Cytoplasmic alteration (Eosinophilic)	(Hepatocyte)
CPZ	16	chlorpromazine	High	45	mg/kg	15day	Cytoplasmic alteration (Eosinophilic)	(Hepatocyte)
CPZ	16	chlorpromazine	High	45	mg/kg	24h	Vacuolation	Hepatocyte
CPZ	16	chlorpromazine	Middle	15	mg/kg	3h
CPZ	16	chlorpromazine	Middle	15	mg/kg	6h
CPZ	16	chlorpromazine	Middle	15	mg/kg	9h
CPZ	16	chlorpromazine	Middle	15	mg/kg	24h
CPZ	16	chlorpromazine	Low	4.5	mg/kg	3h
CPZ	16	chlorpromazine	Low	4.5	mg/kg	6h
CPZ	16	chlorpromazine	Low	4.5	mg/kg	9h
CPZ	16	chlorpromazine	Low	4.5	mg/kg	24h
CPZ	16	chlorpromazine	High	45	mg/kg	3h
CPZ	16	chlorpromazine	High	45	mg/kg	6h
CPZ	16	chlorpromazine	High	45	mg/kg	9h
CPZ	16	chlorpromazine	Middle	15	mg/kg	4day
CPZ	16	chlorpromazine	Middle	15	mg/kg	8day
CPZ	16	chlorpromazine	Middle	15	mg/kg	15day
CPZ	16	chlorpromazine	Middle	15	mg/kg	29day
CPZ	16	chlorpromazine	Low	4.5	mg/kg	4day
CPZ	16	chlorpromazine	Low	4.5	mg/kg	8day
CPZ	16	chlorpromazine	Low	4.5	mg/kg	15day
CPZ	16	chlorpromazine	Low	4.5	mg/kg	29day
CPZ	16	chlorpromazine	High	45	mg/kg	4day
CPZ	16	chlorpromazine	High	45	mg/kg	29day
TAA	17	thioacetamide	High	45	mg/kg	3h	Apoptosis	(Hepatocyte)
TAA	17	thioacetamide	High	45	mg/kg	6h	Apoptosis	(Hepatocyte)
TAA	17	thioacetamide	Middle	15	mg/kg	8day	Apoptosis	(Hepatocyte)
TAA	17	thioacetamide	Middle	15	mg/kg	4day	Apoptosis	(Hepatocyte)
TAA	17	thioacetamide	Middle	15	mg/kg	15day	Apoptosis	(Hepatocyte)
TAA	17	thioacetamide	High	45	mg/kg	4day	Apoptosis	(Hepatocyte)
TAA	17	thioacetamide	High	45	mg/kg	8day	Apoptosis	(Hepatocyte)
TAA	17	thioacetamide	High	45	mg/kg	15day	Apoptosis	(Hepatocyte)
TAA	17	thioacetamide	Middle	15	mg/kg	24h	Cytoplasmic alteration (Eosinophilic)	(Hepatocyte)
TAA	17	thioacetamide	High	45	mg/kg	9h	Cytoplasmic alteration (Eosinophilic)	(Hepatocyte)
TAA	17	thioacetamide	Middle	15	mg/kg	4day	Cytoplasmic alteration (Eosinophilic)	(Hepatocyte)
TAA	17	thioacetamide	Middle	15	mg/kg	8day	Cytoplasmic alteration (Eosinophilic)	(Hepatocyte)
TAA	17	thioacetamide	High	45	mg/kg	4day	Cytoplasmic alteration (Eosinophilic)	(Hepatocyte)
TAA	17	thioacetamide	High	45	mg/kg	8day	Cytoplasmic alteration (Eosinophilic)	(Hepatocyte)
TAA	17	thioacetamide	Middle	15	mg/kg	29day	Inclusions, cytoplasmic	(Hepatocyte)
TAA	17	thioacetamide	High	45	mg/kg	29day	Inclusions, cytoplasmic	(Hepatocyte)
TAA	17	thioacetamide	High	45	mg/kg	3h	Increased mitoses	Hepatocyte
TAA	17	thioacetamide	High	45	mg/kg	24h	Infiltration, Mixed	0
TAA	17	thioacetamide	High	45	mg/kg	6h	Infiltration, Mononuclear	0
TAA	17	thioacetamide	High	45	mg/kg	24h	Necrosis, Zonal	(Hepatocyte)
TAA	17	thioacetamide	Middle	15	mg/kg	29day	Prominent nucleoli	Hepatocyte
TAA	17	thioacetamide	High	45	mg/kg	29day	Prominent nucleoli	Hepatocyte
TAA	17	thioacetamide	High	45	mg/kg	9h	Single Cell Necrosis	Hepatocyte
TAA	17	thioacetamide	Middle	15	mg/kg	29day	Single Cell Necrosis	Hepatocyte
TAA	17	thioacetamide	Middle	15	mg/kg	15day	Single Cell Necrosis	Hepatocyte
TAA	17	thioacetamide	High	45	mg/kg	15day	Single Cell Necrosis	Hepatocyte
TAA	17	thioacetamide	High	45	mg/kg	29day	Single Cell Necrosis	Hepatocyte
TAA	17	thioacetamide	High	45	mg/kg	6h	Vacuolation	Hepatocyte
TAA	17	thioacetamide	High	45	mg/kg	24h	Vacuolation	Hepatocyte
TAA	17	thioacetamide	High	45	mg/kg	9h	Vacuolation	Hepatocyte
TAA	17	thioacetamide	Middle	15	mg/kg	3h
TAA	17	thioacetamide	Middle	15	mg/kg	6h
TAA	17	thioacetamide	Middle	15	mg/kg	9h
TAA	17	thioacetamide	Low	4.5	mg/kg	3h
TAA	17	thioacetamide	Low	4.5	mg/kg	6h
TAA	17	thioacetamide	Low	4.5	mg/kg	9h
TAA	17	thioacetamide	Low	4.5	mg/kg	24h
TAA	17	thioacetamide	Low	4.5	mg/kg	4day
TAA	17	thioacetamide	Low	4.5	mg/kg	8day
TAA	17	thioacetamide	Low	4.5	mg/kg	15day
TAA	17	thioacetamide	Low	4.5	mg/kg	29day
CBZ	18	carbamazepine	Middle	100	mg/kg	4day	Cytoplasmic alteration (Eosinophilic)	(Hepatocyte)
CBZ	18	carbamazepine	Middle	100	mg/kg	15day	Hypertrophy, hepatocellular	(Hepatocyte)
CBZ	18	carbamazepine	Middle	100	mg/kg	29day	Hypertrophy, hepatocellular	(Hepatocyte)
CBZ	18	carbamazepine	Low	30	mg/kg	29day	Hypertrophy, hepatocellular	(Hepatocyte)
CBZ	18	carbamazepine	High	300	mg/kg	4day	Hypertrophy, hepatocellular	(Hepatocyte)
CBZ	18	carbamazepine	High	300	mg/kg	8day	Hypertrophy, hepatocellular	(Hepatocyte)
CBZ	18	carbamazepine	High	300	mg/kg	15day	Hypertrophy, hepatocellular	(Hepatocyte)
CBZ	18	carbamazepine	High	300	mg/kg	29day	Hypertrophy, hepatocellular	(Hepatocyte)
CBZ	18	carbamazepine	Middle	100	mg/kg	4day	Increased mitoses	Hepatocyte
CBZ	18	carbamazepine	Middle	100	mg/kg	3h
CBZ	18	carbamazepine	Middle	100	mg/kg	6h
CBZ	18	carbamazepine	Middle	100	mg/kg	9h
CBZ	18	carbamazepine	Middle	100	mg/kg	24h
CBZ	18	carbamazepine	Low	30	mg/kg	3h
CBZ	18	carbamazepine	Low	30	mg/kg	6h
CBZ	18	carbamazepine	Low	30	mg/kg	9h
CBZ	18	carbamazepine	Low	30	mg/kg	24h
CBZ	18	carbamazepine	High	300	mg/kg	3h
CBZ	18	carbamazepine	High	300	mg/kg	6h
CBZ	18	carbamazepine	High	300	mg/kg	9h
CBZ	18	carbamazepine	High	300	mg/kg	24h
CBZ	18	carbamazepine	Middle	100	mg/kg	8day
CBZ	18	carbamazepine	Low	30	mg/kg	4day
CBZ	18	carbamazepine	Low	30	mg/kg	8day
CBZ	18	carbamazepine	Low	30	mg/kg	15day
DFNa	19	diclofenac	High	10	mg/kg	24h	Cytoplasmic alteration (Basophilic/glycogen depletion)	(Hepatocyte)
DFNa	19	diclofenac	High	10	mg/kg	29day	Cytoplasmic alteration (Basophilic/glycogen depletion)	(Hepatocyte)
DFNa	19	diclofenac	High	10	mg/kg	24h	Hypertrophy/Hyperplasia	Kupffer cell
DFNa	19	diclofenac	High	10	mg/kg	29day	Hypertrophy/Hyperplasia	Kupffer cell
DFNa	19	diclofenac	High	10	mg/kg	24h	Vacuolation	Hepatocyte
DFNa	19	diclofenac	Low	1	mg/kg	3h
DFNa	19	diclofenac	Low	1	mg/kg	6h
DFNa	19	diclofenac	Low	1	mg/kg	9h
DFNa	19	diclofenac	Low	1	mg/kg	24h
DFNa	19	diclofenac	High	10	mg/kg	3h
DFNa	19	diclofenac	High	10	mg/kg	6h
DFNa	19	diclofenac	High	10	mg/kg	9h
DFNa	19	diclofenac	Middle	3	mg/kg	3h
DFNa	19	diclofenac	Middle	3	mg/kg	6h
DFNa	19	diclofenac	Middle	3	mg/kg	9h
DFNa	19	diclofenac	Middle	3	mg/kg	24h
DFNa	19	diclofenac	Low	1	mg/kg	4day
DFNa	19	diclofenac	Low	1	mg/kg	8day
DFNa	19	diclofenac	Low	1	mg/kg	15day
DFNa	19	diclofenac	Low	1	mg/kg	29day
DFNa	19	diclofenac	High	10	mg/kg	4day
DFNa	19	diclofenac	High	10	mg/kg	8day
DFNa	19	diclofenac	High	10	mg/kg	15day
DFNa	19	diclofenac	Middle	3	mg/kg	4day
DFNa	19	diclofenac	Middle	3	mg/kg	8day
DFNa	19	diclofenac	Middle	3	mg/kg	15day
DFNa	19	diclofenac	Middle	3	mg/kg	29day
NFT	20	nitrofurantoin	Low	10	mg/kg	3h
NFT	20	nitrofurantoin	Low	10	mg/kg	6h
NFT	20	nitrofurantoin	Low	10	mg/kg	9h
NFT	20	nitrofurantoin	Low	10	mg/kg	24h
NFT	20	nitrofurantoin	High	100	mg/kg	3h
NFT	20	nitrofurantoin	High	100	mg/kg	6h
NFT	20	nitrofurantoin	High	100	mg/kg	9h
NFT	20	nitrofurantoin	High	100	mg/kg	24h
NFT	20	nitrofurantoin	Middle	30	mg/kg	3h
NFT	20	nitrofurantoin	Middle	30	mg/kg	6h
NFT	20	nitrofurantoin	Middle	30	mg/kg	9h
NFT	20	nitrofurantoin	Middle	30	mg/kg	24h
NFT	20	nitrofurantoin	Low	10	mg/kg	4day
NFT	20	nitrofurantoin	Low	10	mg/kg	8day
NFT	20	nitrofurantoin	Low	10	mg/kg	15day
NFT	20	nitrofurantoin	Low	10	mg/kg	29day
NFT	20	nitrofurantoin	High	100	mg/kg	4day
NFT	20	nitrofurantoin	High	100	mg/kg	8day
NFT	20	nitrofurantoin	High	100	mg/kg	15day
NFT	20	nitrofurantoin	High	100	mg/kg	29day
NFT	20	nitrofurantoin	Middle	30	mg/kg	4day
NFT	20	nitrofurantoin	Middle	30	mg/kg	8day
NFT	20	nitrofurantoin	Middle	30	mg/kg	15day
NFT	20	nitrofurantoin	Middle	30	mg/kg	29day
BBr	21	benzbromarone	High	200	mg/kg	24h	Cytoplasmic alteration (Eosinophilic)	(Hepatocyte)
BBr	21	benzbromarone	Low	20	mg/kg	8day	Cytoplasmic alteration (Eosinophilic)	(Hepatocyte)
BBr	21	benzbromarone	Low	20	mg/kg	15day	Cytoplasmic alteration (Eosinophilic)	(Hepatocyte)
BBr	21	benzbromarone	Low	20	mg/kg	29day	Cytoplasmic alteration (Eosinophilic)	(Hepatocyte)
BBr	21	benzbromarone	High	200	mg/kg	15day	Cytoplasmic alteration (Eosinophilic)	(Hepatocyte)
BBr	21	benzbromarone	High	200	mg/kg	8day	Cytoplasmic alteration (Eosinophilic)	(Hepatocyte)
BBr	21	benzbromarone	High	200	mg/kg	8day	Hypertrophy, hepatocellular	(Hepatocyte)
BBr	21	benzbromarone	High	200	mg/kg	15day	Hypertrophy, hepatocellular	(Hepatocyte)
BBr	21	benzbromarone	High	200	mg/kg	29day	Hypertrophy, hepatocellular	(Hepatocyte)
BBr	21	benzbromarone	Middle	60	mg/kg	29day	Hypertrophy, hepatocellular	(Hepatocyte)
BBr	21	benzbromarone	Middle	60	mg/kg	4day	Hypertrophy, hepatocellular	(Hepatocyte)
BBr	21	benzbromarone	Middle	60	mg/kg	8day	Hypertrophy, hepatocellular	(Hepatocyte)
BBr	21	benzbromarone	Middle	60	mg/kg	15day	Hypertrophy, hepatocellular	(Hepatocyte)
BBr	21	benzbromarone	High	200	mg/kg	9h	Increased mitoses	Hepatocyte
BBr	21	benzbromarone	High	200	mg/kg	3h	Increased mitoses	Hepatocyte
BBr	21	benzbromarone	High	200	mg/kg	24h	Increased mitoses	Hepatocyte
BBr	21	benzbromarone	High	200	mg/kg	4day	Increased mitoses	Hepatocyte
BBr	21	benzbromarone	Middle	60	mg/kg	4day	Increased mitoses	Hepatocyte
BBr	21	benzbromarone	High	200	mg/kg	3h	Vacuolation	Hepatocyte
BBr	21	benzbromarone	High	200	mg/kg	24h	Vacuolation	Hepatocyte
BBr	21	benzbromarone	High	200	mg/kg	9h	Vacuolation	Hepatocyte
BBr	21	benzbromarone	Low	20	mg/kg	24h
BBr	21	benzbromarone	Low	20	mg/kg	3h
BBr	21	benzbromarone	Low	20	mg/kg	6h
BBr	21	benzbromarone	Low	20	mg/kg	9h
BBr	21	benzbromarone	High	200	mg/kg	6h
BBr	21	benzbromarone	Middle	60	mg/kg	3h
BBr	21	benzbromarone	Middle	60	mg/kg	6h
BBr	21	benzbromarone	Middle	60	mg/kg	9h
BBr	21	benzbromarone	Middle	60	mg/kg	24h
BBr	21	benzbromarone	Low	20	mg/kg	4day
HCB	22	hexachlorobenzene	Middle	100	mg/kg	8day	Cytoplasmic alteration (Eosinophilic)	(Hepatocyte)
HCB	22	hexachlorobenzene	Middle	100	mg/kg	15day	Cytoplasmic alteration (Eosinophilic)	(Hepatocyte)
HCB	22	hexachlorobenzene	Low	30	mg/kg	8day	Cytoplasmic alteration (Eosinophilic)	(Hepatocyte)
HCB	22	hexachlorobenzene	Low	30	mg/kg	15day	Cytoplasmic alteration (Eosinophilic)	(Hepatocyte)
HCB	22	hexachlorobenzene	High	300	mg/kg	8day	Cytoplasmic alteration (Eosinophilic)	(Hepatocyte)
HCB	22	hexachlorobenzene	High	300	mg/kg	15day	Cytoplasmic alteration (Eosinophilic)	(Hepatocyte)
HCB	22	hexachlorobenzene	Middle	100	mg/kg	8day	Hypertrophy, hepatocellular	(Hepatocyte)
HCB	22	hexachlorobenzene	Middle	100	mg/kg	15day	Hypertrophy, hepatocellular	(Hepatocyte)
HCB	22	hexachlorobenzene	Middle	100	mg/kg	29day	Hypertrophy, hepatocellular	(Hepatocyte)
HCB	22	hexachlorobenzene	Low	30	mg/kg	8day	Hypertrophy, hepatocellular	(Hepatocyte)
HCB	22	hexachlorobenzene	Low	30	mg/kg	29day	Hypertrophy, hepatocellular	(Hepatocyte)
HCB	22	hexachlorobenzene	Low	30	mg/kg	15day	Hypertrophy, hepatocellular	(Hepatocyte)
HCB	22	hexachlorobenzene	High	300	mg/kg	8day	Hypertrophy, hepatocellular	(Hepatocyte)
HCB	22	hexachlorobenzene	High	300	mg/kg	4day	Hypertrophy, hepatocellular	(Hepatocyte)
HCB	22	hexachlorobenzene	High	300	mg/kg	29day	Hypertrophy, hepatocellular	(Hepatocyte)
HCB	22	hexachlorobenzene	Low	30	mg/kg	29day	Hypertrophy/Hyperplasia	Kupffer cell
HCB	22	hexachlorobenzene	Low	30	mg/kg	15day	Increased mitoses	Hepatocyte
HCB	22	hexachlorobenzene	Low	30	mg/kg	8day	Increased mitoses	Hepatocyte
HCB	22	hexachlorobenzene	High	300	mg/kg	4day	Increased mitoses	Hepatocyte
HCB	22	hexachlorobenzene	Low	30	mg/kg	15day	Pigmentation (pigment deposition)	0
HCB	22	hexachlorobenzene	Middle	100	mg/kg	29day	Single Cell Necrosis	Hepatocyte
HCB	22	hexachlorobenzene	Low	30	mg/kg	15day	Single Cell Necrosis	Hepatocyte
HCB	22	hexachlorobenzene	Low	30	mg/kg	29day	Single Cell Necrosis	Hepatocyte
HCB	22	hexachlorobenzene	High	300	mg/kg	15day	Single Cell Necrosis	Hepatocyte
HCB	22	hexachlorobenzene	High	300	mg/kg	4day	Single Cell Necrosis	Hepatocyte
HCB	22	hexachlorobenzene	High	300	mg/kg	29day	Single Cell Necrosis	Hepatocyte
HCB	22	hexachlorobenzene	Middle	100	mg/kg	8day	Vacuolation	Hepatocyte
HCB	22	hexachlorobenzene	Middle	100	mg/kg	15day	Vacuolation	Hepatocyte
HCB	22	hexachlorobenzene	Middle	100	mg/kg	29day	Vacuolation	Hepatocyte
HCB	22	hexachlorobenzene	Low	30	mg/kg	8day	Vacuolation	Hepatocyte
HCB	22	hexachlorobenzene	Low	30	mg/kg	29day	Vacuolation	Hepatocyte
HCB	22	hexachlorobenzene	Low	30	mg/kg	15day	Vacuolation	Hepatocyte
HCB	22	hexachlorobenzene	High	300	mg/kg	8day	Vacuolation	Hepatocyte
HCB	22	hexachlorobenzene	High	300	mg/kg	15day	Vacuolation	Hepatocyte
HCB	22	hexachlorobenzene	High	300	mg/kg	29day	Vacuolation	Hepatocyte
HCB	22	hexachlorobenzene	Middle	100	mg/kg	3h
HCB	22	hexachlorobenzene	Middle	100	mg/kg	6h
HCB	22	hexachlorobenzene	Middle	100	mg/kg	9h
HCB	22	hexachlorobenzene	Middle	100	mg/kg	24h
HCB	22	hexachlorobenzene	Low	30	mg/kg	3h
HCB	22	hexachlorobenzene	Low	30	mg/kg	6h
HCB	22	hexachlorobenzene	Low	30	mg/kg	9h
HCB	22	hexachlorobenzene	Low	30	mg/kg	24h
HCB	22	hexachlorobenzene	High	300	mg/kg	3h
HCB	22	hexachlorobenzene	High	300	mg/kg	6h
HCB	22	hexachlorobenzene	High	300	mg/kg	9h
HCB	22	hexachlorobenzene	High	300	mg/kg	24h
HCB	22	hexachlorobenzene	Middle	100	mg/kg	4day
HCB	22	hexachlorobenzene	Low	30	mg/kg	4day
DZP	23	diazepam	High	250	mg/kg	4day	Cytoplasmic alteration (Eosinophilic)	(Hepatocyte)
DZP	23	diazepam	High	250	mg/kg	8day	Cytoplasmic alteration (Eosinophilic)	(Hepatocyte)
DZP	23	diazepam	High	250	mg/kg	15day	Hypertrophy, hepatocellular	(Hepatocyte)
DZP	23	diazepam	High	250	mg/kg	29day	Hypertrophy, hepatocellular	(Hepatocyte)
DZP	23	diazepam	High	250	mg/kg	4day	Increased mitoses	Hepatocyte
DZP	23	diazepam	Middle	75	mg/kg	4day	Increased mitoses	Hepatocyte
DZP	23	diazepam	Low	25	mg/kg	3h
DZP	23	diazepam	Low	25	mg/kg	6h
DZP	23	diazepam	Low	25	mg/kg	9h
DZP	23	diazepam	Low	25	mg/kg	24h
DZP	23	diazepam	High	250	mg/kg	3h
DZP	23	diazepam	High	250	mg/kg	6h
DZP	23	diazepam	High	250	mg/kg	9h
DZP	23	diazepam	High	250	mg/kg	24h
DZP	23	diazepam	Middle	75	mg/kg	3h
DZP	23	diazepam	Middle	75	mg/kg	6h
DZP	23	diazepam	Middle	75	mg/kg	9h
DZP	23	diazepam	Middle	75	mg/kg	24h
DZP	23	diazepam	Low	25	mg/kg	4day
DZP	23	diazepam	Low	25	mg/kg	8day
DZP	23	diazepam	Low	25	mg/kg	15day
DZP	23	diazepam	Low	25	mg/kg	29day
DZP	23	diazepam	Middle	75	mg/kg	8day
DZP	23	diazepam	Middle	75	mg/kg	15day
DZP	23	diazepam	Middle	75	mg/kg	29day
CPA	24	cyclophosphamide	High	15	mg/kg	29day	Pigmentation (pigment deposition)	Kupffer cell
CPA	24	cyclophosphamide	High	15	mg/kg	29day	Single Cell Necrosis	Hepatocyte
CPA	24	cyclophosphamide	High	15	mg/kg	29day	Vacuolation	Hepatocyte
CPA	24	cyclophosphamide	Low	1.5	mg/kg	3h
CPA	24	cyclophosphamide	Low	1.5	mg/kg	6h
CPA	24	cyclophosphamide	Low	1.5	mg/kg	9h
CPA	24	cyclophosphamide	Low	1.5	mg/kg	24h
CPA	24	cyclophosphamide	High	15	mg/kg	3h
CPA	24	cyclophosphamide	High	15	mg/kg	6h
CPA	24	cyclophosphamide	High	15	mg/kg	9h
CPA	24	cyclophosphamide	High	15	mg/kg	24h
CPA	24	cyclophosphamide	Middle	5	mg/kg	3h
CPA	24	cyclophosphamide	Middle	5	mg/kg	6h
CPA	24	cyclophosphamide	Middle	5	mg/kg	9h
CPA	24	cyclophosphamide	Middle	5	mg/kg	24h
CPA	24	cyclophosphamide	Low	1.5	mg/kg	4day
CPA	24	cyclophosphamide	Low	1.5	mg/kg	8day
CPA	24	cyclophosphamide	Low	1.5	mg/kg	15day
CPA	24	cyclophosphamide	Low	1.5	mg/kg	29day
CPA	24	cyclophosphamide	High	15	mg/kg	4day
CPA	24	cyclophosphamide	High	15	mg/kg	8day
CPA	24	cyclophosphamide	High	15	mg/kg	15day
CPA	24	cyclophosphamide	Middle	5	mg/kg	4day
CPA	24	cyclophosphamide	Middle	5	mg/kg	8day
CPA	24	cyclophosphamide	Middle	5	mg/kg	15day
CPA	24	cyclophosphamide	Middle	5	mg/kg	29day
MP	25	methapyrilene	High	100	mg/kg	8day	Apoptosis	(Hepatocyte)
MP	25	methapyrilene	High	100	mg/kg	8day	Bile Duct Hyperplasia	Bile duct
MP	25	methapyrilene	High	100	mg/kg	15day	Bile Duct Hyperplasia	Bile duct
MP	25	methapyrilene	High	100	mg/kg	4day	Hypertrophy, hepatocellular	(Hepatocyte)
MP	25	methapyrilene	Middle	30	mg/kg	4day	Hypertrophy, hepatocellular	(Hepatocyte)
MP	25	methapyrilene	Middle	30	mg/kg	8day	Hypertrophy, hepatocellular	(Hepatocyte)
MP	25	methapyrilene	Low	10	mg/kg	4day	Increased mitoses	Hepatocyte
MP	25	methapyrilene	High	100	mg/kg	8day	Increased mitoses	Hepatocyte
MP	25	methapyrilene	High	100	mg/kg	8day	Infiltration, Mononuclear	0
MP	25	methapyrilene	High	100	mg/kg	15day	Infiltration, Mononuclear	0
MP	25	methapyrilene	High	100	mg/kg	29day	Inflammation, Granulomatous	0
MP	25	methapyrilene	High	100	mg/kg	29day	Karyocytomegaly	(Hepatocyte)
MP	25	methapyrilene	High	100	mg/kg	29day	Single Cell Necrosis	Hepatocyte
MP	25	methapyrilene	High	100	mg/kg	4day	Vacuolation	Hepatocyte
MP	25	methapyrilene	High	100	mg/kg	8day	Vacuolation	Hepatocyte
MP	25	methapyrilene	High	100	mg/kg	15day	Vacuolation	Hepatocyte
MP	25	methapyrilene	Low	10	mg/kg	3h
MP	25	methapyrilene	Low	10	mg/kg	6h
MP	25	methapyrilene	Low	10	mg/kg	9h
MP	25	methapyrilene	Low	10	mg/kg	24h
MP	25	methapyrilene	High	100	mg/kg	3h
MP	25	methapyrilene	High	100	mg/kg	6h
MP	25	methapyrilene	High	100	mg/kg	9h
MP	25	methapyrilene	High	100	mg/kg	24h
MP	25	methapyrilene	Middle	30	mg/kg	3h
MP	25	methapyrilene	Middle	30	mg/kg	6h
MP	25	methapyrilene	Middle	30	mg/kg	9h
MP	25	methapyrilene	Middle	30	mg/kg	24h
MP	25	methapyrilene	Low	10	mg/kg	8day
MP	25	methapyrilene	Low	10	mg/kg	15day
MP	25	methapyrilene	Low	10	mg/kg	29day
MP	25	methapyrilene	Middle	30	mg/kg	15day
MP	25	methapyrilene	Middle	30	mg/kg	29day
PHE	26	phenytoin	Middle	200	mg/kg	15day	Hypertrophy, hepatocellular	(Hepatocyte)
PHE	26	phenytoin	Middle	200	mg/kg	29day	Hypertrophy, hepatocellular	(Hepatocyte)
PHE	26	phenytoin	High	600	mg/kg	8day	Hypertrophy, hepatocellular	(Hepatocyte)
PHE	26	phenytoin	High	600	mg/kg	29day	Hypertrophy, hepatocellular	(Hepatocyte)
PHE	26	phenytoin	Middle	200	mg/kg	3h
PHE	26	phenytoin	Middle	200	mg/kg	6h
PHE	26	phenytoin	Middle	200	mg/kg	9h
PHE	26	phenytoin	Middle	200	mg/kg	24h
PHE	26	phenytoin	Low	60	mg/kg	3h
PHE	26	phenytoin	Low	60	mg/kg	6h
PHE	26	phenytoin	Low	60	mg/kg	9h
PHE	26	phenytoin	Low	60	mg/kg	24h
PHE	26	phenytoin	High	600	mg/kg	3h
PHE	26	phenytoin	High	600	mg/kg	6h
PHE	26	phenytoin	High	600	mg/kg	9h
PHE	26	phenytoin	High	600	mg/kg	24h
PHE	26	phenytoin	Middle	200	mg/kg	4day
PHE	26	phenytoin	Middle	200	mg/kg	8day
PHE	26	phenytoin	Low	60	mg/kg	4day
PHE	26	phenytoin	Low	60	mg/kg	8day
PHE	26	phenytoin	Low	60	mg/kg	15day
PHE	26	phenytoin	Low	60	mg/kg	29day
PHE	26	phenytoin	High	600	mg/kg	4day
PHE	26	phenytoin	High	600	mg/kg	15day
CMA	27	coumarin	High	150	mg/kg	15day	Apoptosis	(Hepatocyte)
CMA	27	coumarin	High	150	mg/kg	4day	Apoptosis	(Hepatocyte)
CMA	27	coumarin	High	150	mg/kg	8day	Apoptosis	(Hepatocyte)
CMA	27	coumarin	High	150	mg/kg	29day	Apoptosis	(Hepatocyte)
CMA	27	coumarin	High	150	mg/kg	4day	Cytoplasmic alteration (Eosinophilic)	(Hepatocyte)
CMA	27	coumarin	High	150	mg/kg	8day	Cytoplasmic alteration (Eosinophilic)	(Hepatocyte)
CMA	27	coumarin	High	150	mg/kg	15day	Cytoplasmic alteration (Eosinophilic)	(Hepatocyte)
CMA	27	coumarin	High	150	mg/kg	29day	Cytoplasmic alteration (Eosinophilic)	(Hepatocyte)
CMA	27	coumarin	High	150	mg/kg	4day	Hypertrophy, hepatocellular	(Hepatocyte)
CMA	27	coumarin	High	150	mg/kg	8day	Hypertrophy, hepatocellular	(Hepatocyte)
CMA	27	coumarin	Middle	50	mg/kg	15day	Hypertrophy, hepatocellular	(Hepatocyte)
CMA	27	coumarin	Middle	50	mg/kg	29day	Hypertrophy, hepatocellular	(Hepatocyte)
CMA	27	coumarin	High	150	mg/kg	4day	Increased mitoses	Hepatocyte
CMA	27	coumarin	High	150	mg/kg	8day	Vacuolation	Hepatocyte
CMA	27	coumarin	High	150	mg/kg	29day	Vacuolation	Hepatocyte
CMA	27	coumarin	High	150	mg/kg	15day	Vacuolation	Hepatocyte
CMA	27	coumarin	High	150	mg/kg	4day	Vacuolation	Hepatocyte
CMA	27	coumarin	Low	15	mg/kg	3h
CMA	27	coumarin	Low	15	mg/kg	6h
CMA	27	coumarin	Low	15	mg/kg	9h
CMA	27	coumarin	Low	15	mg/kg	24h
CMA	27	coumarin	High	150	mg/kg	3h
CMA	27	coumarin	High	150	mg/kg	6h
CMA	27	coumarin	High	150	mg/kg	9h
CMA	27	coumarin	High	150	mg/kg	24h
CMA	27	coumarin	Middle	50	mg/kg	3h
CMA	27	coumarin	Middle	50	mg/kg	6h
CMA	27	coumarin	Middle	50	mg/kg	9h
CMA	27	coumarin	Middle	50	mg/kg	24h
CMA	27	coumarin	Low	15	mg/kg	4day
CMA	27	coumarin	Low	15	mg/kg	8day
CMA	27	coumarin	Low	15	mg/kg	15day
CMA	27	coumarin	Low	15	mg/kg	29day
CMA	27	coumarin	Middle	50	mg/kg	4day
CMA	27	coumarin	Middle	50	mg/kg	8day
APL	28	allopurinol	Low	15	mg/kg	3h
APL	28	allopurinol	Low	15	mg/kg	6h
APL	28	allopurinol	Low	15	mg/kg	9h
APL	28	allopurinol	Low	15	mg/kg	24h
APL	28	allopurinol	High	150	mg/kg	3h
APL	28	allopurinol	High	150	mg/kg	6h
APL	28	allopurinol	High	150	mg/kg	9h
APL	28	allopurinol	High	150	mg/kg	24h
APL	28	allopurinol	Middle	50	mg/kg	3h
APL	28	allopurinol	Middle	50	mg/kg	6h
APL	28	allopurinol	Middle	50	mg/kg	9h
APL	28	allopurinol	Middle	50	mg/kg	24h
APL	28	allopurinol	Low	15	mg/kg	4day
APL	28	allopurinol	Low	15	mg/kg	8day
APL	28	allopurinol	Low	15	mg/kg	15day
APL	28	allopurinol	Low	15	mg/kg	29day
APL	28	allopurinol	High	150	mg/kg	4day
APL	28	allopurinol	High	150	mg/kg	8day
APL	28	allopurinol	High	150	mg/kg	15day
APL	28	allopurinol	High	150	mg/kg	29day
APL	28	allopurinol	Middle	50	mg/kg	4day
APL	28	allopurinol	Middle	50	mg/kg	8day
APL	28	allopurinol	Middle	50	mg/kg	15day
APL	28	allopurinol	Middle	50	mg/kg	29day
PTU	29	propylthiouracil	High	100	mg/kg	8day	Hypertrophy, hepatocellular	(Hepatocyte)
PTU	29	propylthiouracil	High	100	mg/kg	4day	Hypertrophy, hepatocellular	(Hepatocyte)
PTU	29	propylthiouracil	High	100	mg/kg	15day	Hypertrophy, hepatocellular	(Hepatocyte)
PTU	29	propylthiouracil	High	100	mg/kg	29day	Hypertrophy, hepatocellular	(Hepatocyte)
PTU	29	propylthiouracil	Low	10	mg/kg	3h
PTU	29	propylthiouracil	Low	10	mg/kg	6h
PTU	29	propylthiouracil	Low	10	mg/kg	9h
PTU	29	propylthiouracil	Low	10	mg/kg	24h
PTU	29	propylthiouracil	High	100	mg/kg	3h
PTU	29	propylthiouracil	High	100	mg/kg	6h
PTU	29	propylthiouracil	High	100	mg/kg	9h
PTU	29	propylthiouracil	High	100	mg/kg	24h
PTU	29	propylthiouracil	Middle	30	mg/kg	3h
PTU	29	propylthiouracil	Middle	30	mg/kg	6h
PTU	29	propylthiouracil	Middle	30	mg/kg	9h
PTU	29	propylthiouracil	Middle	30	mg/kg	24h
PTU	29	propylthiouracil	Low	10	mg/kg	4day
PTU	29	propylthiouracil	Low	10	mg/kg	8day
PTU	29	propylthiouracil	Low	10	mg/kg	15day
PTU	29	propylthiouracil	Low	10	mg/kg	29day
PTU	29	propylthiouracil	Middle	30	mg/kg	4day
PTU	29	propylthiouracil	Middle	30	mg/kg	8day
PTU	29	propylthiouracil	Middle	30	mg/kg	15day
PTU	29	propylthiouracil	Middle	30	mg/kg	29day
WY	30	WY-14643	Low	10	mg/kg	8day	Bile Duct Hyperplasia	Bile duct
WY	30	WY-14643	Low	10	mg/kg	15day	Bile Duct Hyperplasia	Bile duct
WY	30	WY-14643	Low	10	mg/kg	29day	Bile Duct Hyperplasia	Bile duct
WY	30	WY-14643	High	100	mg/kg	8day	Bile Duct Hyperplasia	Bile duct
WY	30	WY-14643	High	100	mg/kg	15day	Bile Duct Hyperplasia	Bile duct
WY	30	WY-14643	High	100	mg/kg	29day	Bile Duct Hyperplasia	Bile duct
WY	30	WY-14643	Middle	30	mg/kg	8day	Bile Duct Hyperplasia	Bile duct
WY	30	WY-14643	Middle	30	mg/kg	15day	Bile Duct Hyperplasia	Bile duct
WY	30	WY-14643	Middle	30	mg/kg	29day	Bile Duct Hyperplasia	Bile duct
WY	30	WY-14643	Low	10	mg/kg	6h	Cytoplasmic alteration (Basophilic/glycogen depletion)	(Hepatocyte)
WY	30	WY-14643	Low	10	mg/kg	9h	Cytoplasmic alteration (Basophilic/glycogen depletion)	(Hepatocyte)
WY	30	WY-14643	High	100	mg/kg	6h	Cytoplasmic alteration (Basophilic/glycogen depletion)	(Hepatocyte)
WY	30	WY-14643	High	100	mg/kg	9h	Cytoplasmic alteration (Basophilic/glycogen depletion)	(Hepatocyte)
WY	30	WY-14643	Middle	30	mg/kg	6h	Cytoplasmic alteration (Basophilic/glycogen depletion)	(Hepatocyte)
WY	30	WY-14643	Middle	30	mg/kg	9h	Cytoplasmic alteration (Basophilic/glycogen depletion)	(Hepatocyte)
WY	30	WY-14643	Low	10	mg/kg	24h	Cytoplasmic alteration (Eosinophilic)	(Hepatocyte)
WY	30	WY-14643	High	100	mg/kg	24h	Cytoplasmic alteration (Eosinophilic)	(Hepatocyte)
WY	30	WY-14643	Middle	30	mg/kg	24h	Cytoplasmic alteration (Eosinophilic)	(Hepatocyte)
WY	30	WY-14643	High	100	mg/kg	4day	Cytoplasmic alteration (Eosinophilic)	(Hepatocyte)
WY	30	WY-14643	Middle	30	mg/kg	4day	Cytoplasmic alteration (Eosinophilic)	(Hepatocyte)
WY	30	WY-14643	Low	10	mg/kg	8day	Hypertrophy, hepatocellular	(Hepatocyte)
WY	30	WY-14643	Low	10	mg/kg	4day	Hypertrophy, hepatocellular	(Hepatocyte)
WY	30	WY-14643	Low	10	mg/kg	15day	Hypertrophy, hepatocellular	(Hepatocyte)
WY	30	WY-14643	Low	10	mg/kg	29day	Hypertrophy, hepatocellular	(Hepatocyte)
WY	30	WY-14643	High	100	mg/kg	8day	Hypertrophy, hepatocellular	(Hepatocyte)
WY	30	WY-14643	High	100	mg/kg	15day	Hypertrophy, hepatocellular	(Hepatocyte)
WY	30	WY-14643	High	100	mg/kg	29day	Hypertrophy, hepatocellular	(Hepatocyte)
WY	30	WY-14643	Middle	30	mg/kg	8day	Hypertrophy, hepatocellular	(Hepatocyte)
WY	30	WY-14643	Middle	30	mg/kg	15day	Hypertrophy, hepatocellular	(Hepatocyte)
WY	30	WY-14643	Middle	30	mg/kg	29day	Hypertrophy, hepatocellular	(Hepatocyte)
WY	30	WY-14643	Low	10	mg/kg	24h	Increased mitoses	Hepatocyte
WY	30	WY-14643	High	100	mg/kg	24h	Increased mitoses	Hepatocyte
WY	30	WY-14643	Middle	30	mg/kg	24h	Increased mitoses	Hepatocyte
WY	30	WY-14643	Low	10	mg/kg	4day	Increased mitoses	Hepatocyte
WY	30	WY-14643	High	100	mg/kg	4day	Increased mitoses	Hepatocyte
WY	30	WY-14643	Middle	30	mg/kg	4day	Increased mitoses	Hepatocyte
WY	30	WY-14643	Low	10	mg/kg	24h	Vacuolation	Hepatocyte
WY	30	WY-14643	Low	10	mg/kg	3h
WY	30	WY-14643	High	100	mg/kg	3h
WY	30	WY-14643	Middle	30	mg/kg	3h
GFZ	31	gemfibrozil	Middle	100	mg/kg	15day	Hypertrophy, hepatocellular	(Hepatocyte)
GFZ	31	gemfibrozil	Middle	100	mg/kg	29day	Hypertrophy, hepatocellular	(Hepatocyte)
GFZ	31	gemfibrozil	Low	30	mg/kg	15day	Hypertrophy, hepatocellular	(Hepatocyte)
GFZ	31	gemfibrozil	Low	30	mg/kg	29day	Hypertrophy, hepatocellular	(Hepatocyte)
GFZ	31	gemfibrozil	High	300	mg/kg	8day	Hypertrophy, hepatocellular	(Hepatocyte)
GFZ	31	gemfibrozil	High	300	mg/kg	15day	Hypertrophy, hepatocellular	(Hepatocyte)
GFZ	31	gemfibrozil	High	300	mg/kg	29day	Hypertrophy, hepatocellular	(Hepatocyte)
GFZ	31	gemfibrozil	High	300	mg/kg	24h	Increased mitoses	Hepatocyte
GFZ	31	gemfibrozil	Middle	100	mg/kg	4day	Increased mitoses	Hepatocyte
GFZ	31	gemfibrozil	Low	30	mg/kg	4day	Increased mitoses	Hepatocyte
GFZ	31	gemfibrozil	High	300	mg/kg	4day	Increased mitoses	Hepatocyte
GFZ	31	gemfibrozil	High	300	mg/kg	29day	Pigmentation (pigment deposition)	0
GFZ	31	gemfibrozil	Middle	100	mg/kg	3h
GFZ	31	gemfibrozil	Middle	100	mg/kg	6h
GFZ	31	gemfibrozil	Middle	100	mg/kg	9h
GFZ	31	gemfibrozil	Middle	100	mg/kg	24h
GFZ	31	gemfibrozil	Low	30	mg/kg	3h
GFZ	31	gemfibrozil	Low	30	mg/kg	6h
GFZ	31	gemfibrozil	Low	30	mg/kg	9h
GFZ	31	gemfibrozil	Low	30	mg/kg	24h
GFZ	31	gemfibrozil	High	300	mg/kg	3h
GFZ	31	gemfibrozil	High	300	mg/kg	6h
GFZ	31	gemfibrozil	High	300	mg/kg	9h
GFZ	31	gemfibrozil	Middle	100	mg/kg	8day
GFZ	31	gemfibrozil	Low	30	mg/kg	8day
BBZ	32	bromobenzene	High	300	mg/kg	24h	Cytoplasmic alteration (Glycogen accumulation)	(Hepatocyte)
BBZ	32	bromobenzene	High	300	mg/kg	9h	Cytoplasmic alteration (Glycogen accumulation)	(Hepatocyte)
BBZ	32	bromobenzene	High	300	mg/kg	4day	Cytoplasmic alteration (Glycogen accumulation)	(Hepatocyte)
BBZ	32	bromobenzene	High	300	mg/kg	24h	Degeneration, Hydropic	Hepatocyte
BBZ	32	bromobenzene	High	300	mg/kg	4day	Degeneration, Hydropic	Hepatocyte
BBZ	32	bromobenzene	High	300	mg/kg	8day	Degeneration, Hydropic	Hepatocyte
BBZ	32	bromobenzene	High	300	mg/kg	24h	Hypertrophy, hepatocellular	(Hepatocyte)
BBZ	32	bromobenzene	High	300	mg/kg	4day	Hypertrophy, hepatocellular	(Hepatocyte)
BBZ	32	bromobenzene	High	300	mg/kg	8day	Hypertrophy, hepatocellular	(Hepatocyte)
BBZ	32	bromobenzene	High	300	mg/kg	15day	Hypertrophy, hepatocellular	(Hepatocyte)
BBZ	32	bromobenzene	High	300	mg/kg	29day	Hypertrophy, hepatocellular	(Hepatocyte)
BBZ	32	bromobenzene	High	300	mg/kg	24h	Infiltration, Mononuclear	0
BBZ	32	bromobenzene	High	300	mg/kg	8day	Infiltration, Mononuclear	0
BBZ	32	bromobenzene	High	300	mg/kg	15day	Infiltration, Mononuclear	0
BBZ	32	bromobenzene	High	300	mg/kg	4day	Infiltration, Mononuclear	0
BBZ	32	bromobenzene	High	300	mg/kg	29day	Infiltration, Mononuclear	0
BBZ	32	bromobenzene	High	300	mg/kg	24h	Single Cell Necrosis	Hepatocyte
BBZ	32	bromobenzene	High	300	mg/kg	4day	Single Cell Necrosis	Hepatocyte
BBZ	32	bromobenzene	High	300	mg/kg	15day	Single Cell Necrosis	Hepatocyte
BBZ	32	bromobenzene	High	300	mg/kg	8day	Single Cell Necrosis	Hepatocyte
BBZ	32	bromobenzene	High	300	mg/kg	29day	Single Cell Necrosis	Hepatocyte
BBZ	32	bromobenzene	Middle	100	mg/kg	3h
BBZ	32	bromobenzene	Middle	100	mg/kg	6h
BBZ	32	bromobenzene	Middle	100	mg/kg	9h
BBZ	32	bromobenzene	Middle	100	mg/kg	24h
BBZ	32	bromobenzene	Low	30	mg/kg	3h
BBZ	32	bromobenzene	Low	30	mg/kg	6h
BBZ	32	bromobenzene	Low	30	mg/kg	9h
BBZ	32	bromobenzene	Low	30	mg/kg	24h
BBZ	32	bromobenzene	High	300	mg/kg	3h
BBZ	32	bromobenzene	High	300	mg/kg	6h
BBZ	32	bromobenzene	Middle	100	mg/kg	4day
BBZ	32	bromobenzene	Middle	100	mg/kg	8day
BBZ	32	bromobenzene	Middle	100	mg/kg	15day
BBZ	32	bromobenzene	Middle	100	mg/kg	29day
BBZ	32	bromobenzene	Low	30	mg/kg	4day
BBZ	32	bromobenzene	Low	30	mg/kg	8day
BBZ	32	bromobenzene	Low	30	mg/kg	15day
BBZ	32	bromobenzene	Low	30	mg/kg	29day
AM	33	amiodarone	High	200	mg/kg	15day	Hypertrophy/Hyperplasia	Kupffer cell
AM	33	amiodarone	High	200	mg/kg	29day	Vacuolation	Hepatocyte
AM	33	amiodarone	High	200	mg/kg	8day	Vacuolation	Hepatocyte
AM	33	amiodarone	High	200	mg/kg	15day	Vacuolation	Hepatocyte
AM	33	amiodarone	Low	20	mg/kg	3h
AM	33	amiodarone	Low	20	mg/kg	6h
AM	33	amiodarone	Low	20	mg/kg	9h
AM	33	amiodarone	Low	20	mg/kg	24h
AM	33	amiodarone	High	200	mg/kg	3h
AM	33	amiodarone	High	200	mg/kg	6h
AM	33	amiodarone	High	200	mg/kg	9h
AM	33	amiodarone	High	200	mg/kg	24h
AM	33	amiodarone	Middle	60	mg/kg	3h
AM	33	amiodarone	Middle	60	mg/kg	6h
AM	33	amiodarone	Middle	60	mg/kg	9h
AM	33	amiodarone	Middle	60	mg/kg	24h
AM	33	amiodarone	Low	20	mg/kg	4day
AM	33	amiodarone	Low	20	mg/kg	8day
AM	33	amiodarone	Low	20	mg/kg	15day
AM	33	amiodarone	Low	20	mg/kg	29day
AM	33	amiodarone	High	200	mg/kg	4day
AM	33	amiodarone	Middle	60	mg/kg	4day
AM	33	amiodarone	Middle	60	mg/kg	8day
AM	33	amiodarone	Middle	60	mg/kg	15day
AM	33	amiodarone	Middle	60	mg/kg	29day
SS	34	sulfasalazine	High	1000	mg/kg	4day	Hypertrophy, hepatocellular	(Hepatocyte)
SS	34	sulfasalazine	High	1000	mg/kg	29day	Hypertrophy, hepatocellular	(Hepatocyte)
SS	34	sulfasalazine	High	1000	mg/kg	8day	Hypertrophy, hepatocellular	(Hepatocyte)
SS	34	sulfasalazine	High	1000	mg/kg	15day	Hypertrophy, hepatocellular	(Hepatocyte)
SS	34	sulfasalazine	Low	100	mg/kg	3h
SS	34	sulfasalazine	Low	100	mg/kg	6h
SS	34	sulfasalazine	Low	100	mg/kg	9h
SS	34	sulfasalazine	Low	100	mg/kg	24h
SS	34	sulfasalazine	High	1000	mg/kg	3h
SS	34	sulfasalazine	High	1000	mg/kg	6h
SS	34	sulfasalazine	High	1000	mg/kg	9h
SS	34	sulfasalazine	High	1000	mg/kg	24h
SS	34	sulfasalazine	Middle	300	mg/kg	3h
SS	34	sulfasalazine	Middle	300	mg/kg	6h
SS	34	sulfasalazine	Middle	300	mg/kg	9h
SS	34	sulfasalazine	Middle	300	mg/kg	24h
SS	34	sulfasalazine	Low	100	mg/kg	4day
SS	34	sulfasalazine	Low	100	mg/kg	8day
SS	34	sulfasalazine	Low	100	mg/kg	15day
SS	34	sulfasalazine	Low	100	mg/kg	29day
SS	34	sulfasalazine	Middle	300	mg/kg	4day
SS	34	sulfasalazine	Middle	300	mg/kg	8day
SS	34	sulfasalazine	Middle	300	mg/kg	15day
SS	34	sulfasalazine	Middle	300	mg/kg	29day
CIM	35	cimetidine	High	1000	mg/kg	8day	Hypertrophy, hepatocellular	(Hepatocyte)
CIM	35	cimetidine	High	1000	mg/kg	29day	Hypertrophy, hepatocellular	(Hepatocyte)
CIM	35	cimetidine	Low	100	mg/kg	3h
CIM	35	cimetidine	Low	100	mg/kg	6h
CIM	35	cimetidine	Low	100	mg/kg	9h
CIM	35	cimetidine	Low	100	mg/kg	24h
CIM	35	cimetidine	High	1000	mg/kg	3h
CIM	35	cimetidine	High	1000	mg/kg	6h
CIM	35	cimetidine	High	1000	mg/kg	9h
CIM	35	cimetidine	High	1000	mg/kg	24h
CIM	35	cimetidine	Middle	300	mg/kg	3h
CIM	35	cimetidine	Middle	300	mg/kg	6h
CIM	35	cimetidine	Middle	300	mg/kg	9h
CIM	35	cimetidine	Middle	300	mg/kg	24h
CIM	35	cimetidine	Low	100	mg/kg	4day
CIM	35	cimetidine	Low	100	mg/kg	8day
CIM	35	cimetidine	Low	100	mg/kg	15day
CIM	35	cimetidine	Low	100	mg/kg	29day
CIM	35	cimetidine	High	1000	mg/kg	4day
CIM	35	cimetidine	High	1000	mg/kg	15day
CIM	35	cimetidine	Middle	300	mg/kg	4day
CIM	35	cimetidine	Middle	300	mg/kg	8day
CIM	35	cimetidine	Middle	300	mg/kg	15day
CIM	35	cimetidine	Middle	300	mg/kg	29day
HPL	36	haloperidol	Middle	10	mg/kg	3h
HPL	36	haloperidol	Middle	10	mg/kg	6h
HPL	36	haloperidol	Middle	10	mg/kg	9h
HPL	36	haloperidol	Middle	10	mg/kg	24h
HPL	36	haloperidol	Low	3	mg/kg	3h
HPL	36	haloperidol	Low	3	mg/kg	6h
HPL	36	haloperidol	Low	3	mg/kg	9h
HPL	36	haloperidol	Low	3	mg/kg	24h
HPL	36	haloperidol	High	30	mg/kg	3h
HPL	36	haloperidol	High	30	mg/kg	6h
HPL	36	haloperidol	High	30	mg/kg	9h
HPL	36	haloperidol	High	30	mg/kg	24h
HPL	36	haloperidol	Middle	10	mg/kg	4day
HPL	36	haloperidol	Middle	10	mg/kg	8day
HPL	36	haloperidol	Middle	10	mg/kg	15day
HPL	36	haloperidol	Middle	10	mg/kg	29day
HPL	36	haloperidol	Low	3	mg/kg	4day
HPL	36	haloperidol	Low	3	mg/kg	8day
HPL	36	haloperidol	Low	3	mg/kg	15day
HPL	36	haloperidol	Low	3	mg/kg	29day
HPL	36	haloperidol	High	30	mg/kg	4day
HPL	36	haloperidol	High	30	mg/kg	8day
HPL	36	haloperidol	High	30	mg/kg	15day
HPL	36	haloperidol	High	30	mg/kg	29day
FP	37	fluphenazine	Low	2	mg/kg	3h
FP	37	fluphenazine	Low	2	mg/kg	6h
FP	37	fluphenazine	Low	2	mg/kg	9h
FP	37	fluphenazine	Low	2	mg/kg	24h
FP	37	fluphenazine	High	20	mg/kg	3h
FP	37	fluphenazine	High	20	mg/kg	6h
FP	37	fluphenazine	High	20	mg/kg	9h
FP	37	fluphenazine	High	20	mg/kg	24h
FP	37	fluphenazine	Middle	6	mg/kg	3h
FP	37	fluphenazine	Middle	6	mg/kg	6h
FP	37	fluphenazine	Middle	6	mg/kg	9h
FP	37	fluphenazine	Middle	6	mg/kg	24h
FP	37	fluphenazine	Low	2	mg/kg	4day
FP	37	fluphenazine	Low	2	mg/kg	8day
FP	37	fluphenazine	Low	2	mg/kg	15day
FP	37	fluphenazine	Low	2	mg/kg	29day
FP	37	fluphenazine	High	20	mg/kg	4day
FP	37	fluphenazine	High	20	mg/kg	8day
FP	37	fluphenazine	High	20	mg/kg	15day
FP	37	fluphenazine	High	20	mg/kg	29day
FP	37	fluphenazine	Middle	6	mg/kg	4day
FP	37	fluphenazine	Middle	6	mg/kg	8day
FP	37	fluphenazine	Middle	6	mg/kg	15day
FP	37	fluphenazine	Middle	6	mg/kg	29day
TRZ	38	thioridazine	Low	10	mg/kg	3h
TRZ	38	thioridazine	Low	10	mg/kg	6h
TRZ	38	thioridazine	Low	10	mg/kg	9h
TRZ	38	thioridazine	Low	10	mg/kg	24h
TRZ	38	thioridazine	High	100	mg/kg	3h
TRZ	38	thioridazine	High	100	mg/kg	6h
TRZ	38	thioridazine	High	100	mg/kg	9h
TRZ	38	thioridazine	High	100	mg/kg	24h
TRZ	38	thioridazine	Middle	30	mg/kg	3h
TRZ	38	thioridazine	Middle	30	mg/kg	6h
TRZ	38	thioridazine	Middle	30	mg/kg	9h
TRZ	38	thioridazine	Middle	30	mg/kg	24h
TRZ	38	thioridazine	Low	10	mg/kg	4day
TRZ	38	thioridazine	Low	10	mg/kg	8day
TRZ	38	thioridazine	Low	10	mg/kg	15day
TRZ	38	thioridazine	Low	10	mg/kg	29day
TRZ	38	thioridazine	High	100	mg/kg	4day
TRZ	38	thioridazine	High	100	mg/kg	8day
TRZ	38	thioridazine	High	100	mg/kg	15day
TRZ	38	thioridazine	High	100	mg/kg	29day
TRZ	38	thioridazine	Middle	30	mg/kg	4day
TRZ	38	thioridazine	Middle	30	mg/kg	8day
TRZ	38	thioridazine	Middle	30	mg/kg	15day
TRZ	38	thioridazine	Middle	30	mg/kg	29day
ADP	39	adapin	High	100	mg/kg	15day	Cytoplasmic alteration (Eosinophilic)	(Hepatocyte)
ADP	39	adapin	High	100	mg/kg	29day	Cytoplasmic alteration (Eosinophilic)	(Hepatocyte)
ADP	39	adapin	High	100	mg/kg	9h	Cytoplasmic alteration (Glycogen depletion)	(Hepatocyte)
ADP	39	adapin	High	100	mg/kg	24h	Vacuolation	Hepatocyte
ADP	39	adapin	High	100	mg/kg	29day	Vacuolation	Hepatocyte
ADP	39	adapin	Low	10	mg/kg	3h
ADP	39	adapin	Low	10	mg/kg	6h
ADP	39	adapin	Low	10	mg/kg	9h
ADP	39	adapin	Low	10	mg/kg	24h
ADP	39	adapin	High	100	mg/kg	3h
ADP	39	adapin	High	100	mg/kg	6h
ADP	39	adapin	Middle	30	mg/kg	3h
ADP	39	adapin	Middle	30	mg/kg	6h
ADP	39	adapin	Middle	30	mg/kg	9h
ADP	39	adapin	Middle	30	mg/kg	24h
ADP	39	adapin	Low	10	mg/kg	4day
ADP	39	adapin	Low	10	mg/kg	8day
ADP	39	adapin	Low	10	mg/kg	15day
ADP	39	adapin	Low	10	mg/kg	29day
ADP	39	adapin	High	100	mg/kg	4day
ADP	39	adapin	High	100	mg/kg	8day
ADP	39	adapin	Middle	30	mg/kg	4day
ADP	39	adapin	Middle	30	mg/kg	8day
ADP	39	adapin	Middle	30	mg/kg	15day
ADP	39	adapin	Middle	30	mg/kg	29day
LBT	40	labetalol	Middle	150	mg/kg	3h
LBT	40	labetalol	Middle	150	mg/kg	6h
LBT	40	labetalol	Middle	150	mg/kg	9h
LBT	40	labetalol	Middle	150	mg/kg	24h
LBT	40	labetalol	Low	45	mg/kg	3h
LBT	40	labetalol	Low	45	mg/kg	6h
LBT	40	labetalol	Low	45	mg/kg	9h
LBT	40	labetalol	Low	45	mg/kg	24h
LBT	40	labetalol	High	450	mg/kg	3h
LBT	40	labetalol	High	450	mg/kg	6h
LBT	40	labetalol	High	450	mg/kg	9h
LBT	40	labetalol	High	450	mg/kg	24h
LBT	40	labetalol	Middle	150	mg/kg	4day
LBT	40	labetalol	Middle	150	mg/kg	8day
LBT	40	labetalol	Middle	150	mg/kg	15day
LBT	40	labetalol	Middle	150	mg/kg	29day
LBT	40	labetalol	Low	45	mg/kg	4day
LBT	40	labetalol	Low	45	mg/kg	8day
LBT	40	labetalol	Low	45	mg/kg	15day
LBT	40	labetalol	Low	45	mg/kg	29day
LBT	40	labetalol	High	450	mg/kg	4day
LBT	40	labetalol	High	450	mg/kg	8day
LBT	40	labetalol	High	450	mg/kg	15day
LBT	40	labetalol	High	450	mg/kg	29day
MTS	41	methyltestosterone	High	300	mg/kg	24h	Hypertrophy, hepatocellular	(Hepatocyte)
MTS	41	methyltestosterone	Middle	100	mg/kg	8day	Hypertrophy, hepatocellular	(Hepatocyte)
MTS	41	methyltestosterone	High	300	mg/kg	4day	Hypertrophy, hepatocellular	(Hepatocyte)
MTS	41	methyltestosterone	High	300	mg/kg	9h	Vacuolation	Hepatocyte
MTS	41	methyltestosterone	High	300	mg/kg	24h	Vacuolation	Hepatocyte
MTS	41	methyltestosterone	Middle	100	mg/kg	8day	Vacuolation	Hepatocyte
MTS	41	methyltestosterone	Middle	100	mg/kg	3h
MTS	41	methyltestosterone	Middle	100	mg/kg	6h
MTS	41	methyltestosterone	Middle	100	mg/kg	9h
MTS	41	methyltestosterone	Middle	100	mg/kg	24h
MTS	41	methyltestosterone	Low	30	mg/kg	3h
MTS	41	methyltestosterone	Low	30	mg/kg	6h
MTS	41	methyltestosterone	Low	30	mg/kg	9h
MTS	41	methyltestosterone	Low	30	mg/kg	24h
MTS	41	methyltestosterone	High	300	mg/kg	3h
MTS	41	methyltestosterone	High	300	mg/kg	6h
MTS	41	methyltestosterone	Middle	100	mg/kg	4day
MTS	41	methyltestosterone	Middle	100	mg/kg	15day
MTS	41	methyltestosterone	Middle	100	mg/kg	29day
MTS	41	methyltestosterone	Low	30	mg/kg	4day
MTS	41	methyltestosterone	Low	30	mg/kg	8day
MTS	41	methyltestosterone	Low	30	mg/kg	15day
MTS	41	methyltestosterone	Low	30	mg/kg	29day
MTS	41	methyltestosterone	High	300	mg/kg	8day
MTS	41	methyltestosterone	High	300	mg/kg	15day
MTS	41	methyltestosterone	High	300	mg/kg	29day
GBC	42	glibenclamide	Low	100	mg/kg	3h
GBC	42	glibenclamide	Low	100	mg/kg	6h
GBC	42	glibenclamide	Low	100	mg/kg	9h
GBC	42	glibenclamide	Low	100	mg/kg	24h
GBC	42	glibenclamide	Low	100	mg/kg	4day
GBC	42	glibenclamide	High	1000	mg/kg	3h
GBC	42	glibenclamide	High	1000	mg/kg	6h
GBC	42	glibenclamide	High	1000	mg/kg	9h
GBC	42	glibenclamide	High	1000	mg/kg	24h
GBC	42	glibenclamide	Middle	300	mg/kg	3h
GBC	42	glibenclamide	Middle	300	mg/kg	6h
GBC	42	glibenclamide	Middle	300	mg/kg	9h
GBC	42	glibenclamide	Middle	300	mg/kg	24h
GBC	42	glibenclamide	Low	100	mg/kg	8day
GBC	42	glibenclamide	Low	100	mg/kg	15day
GBC	42	glibenclamide	Low	100	mg/kg	29day
GBC	42	glibenclamide	High	1000	mg/kg	4day
GBC	42	glibenclamide	High	1000	mg/kg	8day
GBC	42	glibenclamide	High	1000	mg/kg	15day
GBC	42	glibenclamide	High	1000	mg/kg	29day
GBC	42	glibenclamide	Middle	300	mg/kg	4day
GBC	42	glibenclamide	Middle	300	mg/kg	8day
GBC	42	glibenclamide	Middle	300	mg/kg	15day
GBC	42	glibenclamide	Middle	300	mg/kg	29day
GF	43	griseofulvin	High	1000	mg/kg	6h	Cytoplasmic alteration (Basophilic/glycogen depletion)	(Hepatocyte)
GF	43	griseofulvin	High	1000	mg/kg	9h	Cytoplasmic alteration (Basophilic/glycogen depletion)	(Hepatocyte)
GF	43	griseofulvin	Low	100	mg/kg	29day	Hypertrophy, hepatocellular	(Hepatocyte)
GF	43	griseofulvin	High	1000	mg/kg	8day	Hypertrophy, hepatocellular	(Hepatocyte)
GF	43	griseofulvin	High	1000	mg/kg	15day	Hypertrophy, hepatocellular	(Hepatocyte)
GF	43	griseofulvin	High	1000	mg/kg	29day	Hypertrophy, hepatocellular	(Hepatocyte)
GF	43	griseofulvin	High	1000	mg/kg	4day	Hypertrophy, hepatocellular	(Hepatocyte)
GF	43	griseofulvin	Middle	300	mg/kg	29day	Hypertrophy, hepatocellular	(Hepatocyte)
GF	43	griseofulvin	High	1000	mg/kg	24h	Increased mitoses	Hepatocyte
GF	43	griseofulvin	Middle	300	mg/kg	24h	Increased mitoses	Hepatocyte
GF	43	griseofulvin	High	1000	mg/kg	4day	Increased mitoses	Hepatocyte
GF	43	griseofulvin	Middle	300	mg/kg	4day	Increased mitoses	Hepatocyte
GF	43	griseofulvin	Low	100	mg/kg	3h
GF	43	griseofulvin	Low	100	mg/kg	6h
GF	43	griseofulvin	Low	100	mg/kg	9h
GF	43	griseofulvin	Low	100	mg/kg	24h
GF	43	griseofulvin	Low	100	mg/kg	24h
GF	43	griseofulvin	High	1000	mg/kg	3h
GF	43	griseofulvin	Middle	300	mg/kg	3h
GF	43	griseofulvin	Middle	300	mg/kg	6h
GF	43	griseofulvin	Middle	300	mg/kg	9h
GF	43	griseofulvin	Low	100	mg/kg	8day
GF	43	griseofulvin	Low	100	mg/kg	15day
GF	43	griseofulvin	Middle	300	mg/kg	8day
GF	43	griseofulvin	Middle	300	mg/kg	15day
FT	44	flutamide	Low	15	mg/kg	29day	Cytoplasmic alteration (Eosinophilic)	(Hepatocyte)
FT	44	flutamide	High	150	mg/kg	8day	Hypertrophy, hepatocellular	(Hepatocyte)
FT	44	flutamide	High	150	mg/kg	15day	Hypertrophy, hepatocellular	(Hepatocyte)
FT	44	flutamide	High	150	mg/kg	29day	Hypertrophy, hepatocellular	(Hepatocyte)
FT	44	flutamide	Middle	50	mg/kg	15day	Hypertrophy, hepatocellular	(Hepatocyte)
FT	44	flutamide	Middle	50	mg/kg	29day	Hypertrophy, hepatocellular	(Hepatocyte)
FT	44	flutamide	Low	15	mg/kg	3h
FT	44	flutamide	Low	15	mg/kg	6h
FT	44	flutamide	Low	15	mg/kg	9h
FT	44	flutamide	Low	15	mg/kg	24h
FT	44	flutamide	Low	15	mg/kg	4day
FT	44	flutamide	High	150	mg/kg	3h
FT	44	flutamide	High	150	mg/kg	6h
FT	44	flutamide	High	150	mg/kg	9h
FT	44	flutamide	High	150	mg/kg	24h
FT	44	flutamide	Middle	50	mg/kg	3h
FT	44	flutamide	Middle	50	mg/kg	6h
FT	44	flutamide	Middle	50	mg/kg	9h
FT	44	flutamide	Middle	50	mg/kg	24h
FT	44	flutamide	Low	15	mg/kg	8day
FT	44	flutamide	Low	15	mg/kg	15day
FT	44	flutamide	High	150	mg/kg	4day
FT	44	flutamide	Middle	50	mg/kg	4day
FT	44	flutamide	Middle	50	mg/kg	8day
PH	45	perhexiline	Low	15	mg/kg	3h
PH	45	perhexiline	Low	15	mg/kg	6h
PH	45	perhexiline	Low	15	mg/kg	9h
PH	45	perhexiline	Low	15	mg/kg	24h
PH	45	perhexiline	Low	15	mg/kg	4day
PH	45	perhexiline	High	150	mg/kg	3h
PH	45	perhexiline	High	150	mg/kg	6h
PH	45	perhexiline	High	150	mg/kg	9h
PH	45	perhexiline	High	150	mg/kg	24h
PH	45	perhexiline	Middle	50	mg/kg	3h
PH	45	perhexiline	Middle	50	mg/kg	6h
PH	45	perhexiline	Middle	50	mg/kg	9h
PH	45	perhexiline	Middle	50	mg/kg	24h
PH	45	perhexiline	Low	15	mg/kg	8day
PH	45	perhexiline	Low	15	mg/kg	15day
PH	45	perhexiline	Low	15	mg/kg	29day
PH	45	perhexiline	High	150	mg/kg	4day
PH	45	perhexiline	High	150	mg/kg	8day
PH	45	perhexiline	High	150	mg/kg	15day
PH	45	perhexiline	High	150	mg/kg	29day
PH	45	perhexiline	Middle	50	mg/kg	4day
PH	45	perhexiline	Middle	50	mg/kg	8day
PH	45	perhexiline	Middle	50	mg/kg	15day
PH	45	perhexiline	Middle	50	mg/kg	29day
AZP	46	azathioprine	Middle	10	mg/kg	3h
AZP	46	azathioprine	Middle	10	mg/kg	6h
AZP	46	azathioprine	Middle	10	mg/kg	9h
AZP	46	azathioprine	Middle	10	mg/kg	24h
AZP	46	azathioprine	Low	3	mg/kg	3h
AZP	46	azathioprine	Low	3	mg/kg	6h
AZP	46	azathioprine	Low	3	mg/kg	9h
AZP	46	azathioprine	Low	3	mg/kg	24h
AZP	46	azathioprine	Low	3	mg/kg	4day
AZP	46	azathioprine	High	30	mg/kg	3h
AZP	46	azathioprine	High	30	mg/kg	6h
AZP	46	azathioprine	High	30	mg/kg	9h
AZP	46	azathioprine	High	30	mg/kg	24h
AZP	46	azathioprine	Middle	10	mg/kg	4day
AZP	46	azathioprine	Middle	10	mg/kg	8day
AZP	46	azathioprine	Middle	10	mg/kg	15day
AZP	46	azathioprine	Middle	10	mg/kg	29day
AZP	46	azathioprine	Low	3	mg/kg	8day
AZP	46	azathioprine	Low	3	mg/kg	15day
AZP	46	azathioprine	Low	3	mg/kg	29day
AZP	46	azathioprine	High	30	mg/kg	4day
AZP	46	azathioprine	High	30	mg/kg	8day
AZP	46	azathioprine	High	30	mg/kg	15day
AZP	46	azathioprine	High	30	mg/kg	29day
KC	47	ketoconazole	High	100	mg/kg	8day	Hypertrophy, hepatocellular	(Hepatocyte)
KC	47	ketoconazole	High	100	mg/kg	4day	Hypertrophy, hepatocellular	(Hepatocyte)
KC	47	ketoconazole	High	100	mg/kg	4day	Vacuolation	Hepatocyte
KC	47	ketoconazole	High	100	mg/kg	15day	Vacuolation	Bile duct cell
KC	47	ketoconazole	High	100	mg/kg	29day	Vacuolation	Bile duct cell
KC	47	ketoconazole	Middle	30	mg/kg	15day	Vacuolation	Bile duct cell
KC	47	ketoconazole	Middle	30	mg/kg	29day	Vacuolation	Bile duct cell
KC	47	ketoconazole	Low	10	mg/kg	3h
KC	47	ketoconazole	Low	10	mg/kg	6h
KC	47	ketoconazole	Low	10	mg/kg	9h
KC	47	ketoconazole	Low	10	mg/kg	24h
KC	47	ketoconazole	Low	10	mg/kg	4day
KC	47	ketoconazole	High	100	mg/kg	3h
KC	47	ketoconazole	High	100	mg/kg	6h
KC	47	ketoconazole	High	100	mg/kg	9h
KC	47	ketoconazole	High	100	mg/kg	24h
KC	47	ketoconazole	Middle	30	mg/kg	3h
KC	47	ketoconazole	Middle	30	mg/kg	6h
KC	47	ketoconazole	Middle	30	mg/kg	9h
KC	47	ketoconazole	Middle	30	mg/kg	24h
KC	47	ketoconazole	Low	10	mg/kg	8day
KC	47	ketoconazole	Low	10	mg/kg	15day
KC	47	ketoconazole	Low	10	mg/kg	29day
KC	47	ketoconazole	Middle	30	mg/kg	4day
KC	47	ketoconazole	Middle	30	mg/kg	8day
TC	48	tetracycline	High	1000	mg/kg	6h	Vacuolation	Hepatocyte
TC	48	tetracycline	High	1000	mg/kg	9h	Vacuolation	Hepatocyte
TC	48	tetracycline	High	1000	mg/kg	24h	Vacuolation	Hepatocyte
TC	48	tetracycline	High	1000	mg/kg	4day	Vacuolation	Hepatocyte
TC	48	tetracycline	High	1000	mg/kg	15day	Vacuolation	Hepatocyte
TC	48	tetracycline	High	1000	mg/kg	29day	Vacuolation	Hepatocyte
TC	48	tetracycline	Low	100	mg/kg	3h
TC	48	tetracycline	Low	100	mg/kg	6h
TC	48	tetracycline	Low	100	mg/kg	9h
TC	48	tetracycline	Low	100	mg/kg	24h
TC	48	tetracycline	Low	100	mg/kg	4day
TC	48	tetracycline	High	1000	mg/kg	3h
TC	48	tetracycline	Middle	300	mg/kg	3h
TC	48	tetracycline	Middle	300	mg/kg	6h
TC	48	tetracycline	Middle	300	mg/kg	9h
TC	48	tetracycline	Middle	300	mg/kg	24h
TC	48	tetracycline	Low	100	mg/kg	8day
TC	48	tetracycline	Low	100	mg/kg	15day
TC	48	tetracycline	Low	100	mg/kg	29day
TC	48	tetracycline	High	1000	mg/kg	8day
TC	48	tetracycline	Middle	300	mg/kg	4day
TC	48	tetracycline	Middle	300	mg/kg	8day
TC	48	tetracycline	Middle	300	mg/kg	15day
TC	48	tetracycline	Middle	300	mg/kg	29day
LS	49	lomustine	Low	0.6	mg/kg	8day	Bile Duct Hyperplasia	Bile duct
LS	49	lomustine	Middle	2	mg/kg	8day	Bile Duct Hyperplasia	Bile duct
LS	49	lomustine	High	6	mg/kg	15day	Bile Duct Hyperplasia	Bile duct
LS	49	lomustine	High	6	mg/kg	8day	Bile Duct Hyperplasia	Bile duct
LS	49	lomustine	High	6	mg/kg	8day	Cytoplasmic alteration (Basophilic/glycogen depletion)	(Hepatocyte)
LS	49	lomustine	High	6	mg/kg	15day	Cytoplasmic alteration (Basophilic/glycogen depletion)	(Hepatocyte)
LS	49	lomustine	High	6	mg/kg	15day	Degeneration, Hydropic	Hepatocyte
LS	49	lomustine	High	6	mg/kg	29day	Degeneration, Hydropic	Hepatocyte
LS	49	lomustine	High	6	mg/kg	15day	Edema	Bile duct
LS	49	lomustine	High	6	mg/kg	29day	Fibrosis	0
LS	49	lomustine	High	6	mg/kg	15day	Hypertrophy/Hyperplasia	Kupffer cell
LS	49	lomustine	High	6	mg/kg	29day	Hypertrophy/Hyperplasia	Kupffer cell
LS	49	lomustine	Low	0.6	mg/kg	8day	Infiltration, Mononuclear	0
LS	49	lomustine	Middle	2	mg/kg	8day	Infiltration, Mononuclear	0
LS	49	lomustine	High	6	mg/kg	15day	Infiltration, Mononuclear	0
LS	49	lomustine	High	6	mg/kg	8day	Infiltration, Mononuclear	0
LS	49	lomustine	High	6	mg/kg	29day	Infiltration, Mononuclear	0
LS	49	lomustine	High	6	mg/kg	15day	Necrosis	Bile duct cell
LS	49	lomustine	High	6	mg/kg	29day	Necrosis	Bile duct cell
LS	49	lomustine	High	6	mg/kg	15day	Pigmentation (pigment deposition)	Kupffer cell
LS	49	lomustine	High	6	mg/kg	15day	Single Cell Necrosis	Hepatocyte
LS	49	lomustine	High	6	mg/kg	29day	Single Cell Necrosis	Hepatocyte
LS	49	lomustine	High	6	mg/kg	29day	Vacuolation	Hepatocyte
LS	49	lomustine	Low	0.6	mg/kg	3h
LS	49	lomustine	Low	0.6	mg/kg	6h
LS	49	lomustine	Low	0.6	mg/kg	9h
LS	49	lomustine	Low	0.6	mg/kg	24h
LS	49	lomustine	Low	0.6	mg/kg	4day
LS	49	lomustine	Middle	2	mg/kg	3h
LS	49	lomustine	Middle	2	mg/kg	6h
LS	49	lomustine	Middle	2	mg/kg	9h
LS	49	lomustine	Middle	2	mg/kg	24h
LS	49	lomustine	High	6	mg/kg	3h
LS	49	lomustine	High	6	mg/kg	6h
LS	49	lomustine	High	6	mg/kg	9h
LS	49	lomustine	High	6	mg/kg	24h
LS	49	lomustine	Low	0.6	mg/kg	15day
LS	49	lomustine	Low	0.6	mg/kg	29day
LS	49	lomustine	Middle	2	mg/kg	4day
LS	49	lomustine	Middle	2	mg/kg	15day
LS	49	lomustine	Middle	2	mg/kg	29day
LS	49	lomustine	High	6	mg/kg	4day
CPX	50	ciprofloxacin	Low	100	mg/kg	3h
CPX	50	ciprofloxacin	Low	100	mg/kg	6h
CPX	50	ciprofloxacin	Low	100	mg/kg	9h
CPX	50	ciprofloxacin	Low	100	mg/kg	24h
CPX	50	ciprofloxacin	Low	100	mg/kg	4day
CPX	50	ciprofloxacin	High	1000	mg/kg	3h
CPX	50	ciprofloxacin	High	1000	mg/kg	6h
CPX	50	ciprofloxacin	High	1000	mg/kg	9h
CPX	50	ciprofloxacin	High	1000	mg/kg	24h
CPX	50	ciprofloxacin	Middle	300	mg/kg	3h
CPX	50	ciprofloxacin	Middle	300	mg/kg	6h
CPX	50	ciprofloxacin	Middle	300	mg/kg	9h
CPX	50	ciprofloxacin	Middle	300	mg/kg	24h
CPX	50	ciprofloxacin	Low	100	mg/kg	8day
CPX	50	ciprofloxacin	Low	100	mg/kg	15day
CPX	50	ciprofloxacin	Low	100	mg/kg	29day
CPX	50	ciprofloxacin	High	1000	mg/kg	4day
CPX	50	ciprofloxacin	High	1000	mg/kg	8day
CPX	50	ciprofloxacin	High	1000	mg/kg	15day
CPX	50	ciprofloxacin	High	1000	mg/kg	29day
CPX	50	ciprofloxacin	Middle	300	mg/kg	4day
CPX	50	ciprofloxacin	Middle	300	mg/kg	8day
CPX	50	ciprofloxacin	Middle	300	mg/kg	15day
CPX	50	ciprofloxacin	Middle	300	mg/kg	29day
PML	51	pemoline	Middle	25	mg/kg	3h
PML	51	pemoline	Middle	25	mg/kg	6h
PML	51	pemoline	Middle	25	mg/kg	9h
PML	51	pemoline	Middle	25	mg/kg	24h
PML	51	pemoline	Low	7.5	mg/kg	3h
PML	51	pemoline	Low	7.5	mg/kg	6h
PML	51	pemoline	Low	7.5	mg/kg	9h
PML	51	pemoline	Low	7.5	mg/kg	24h
PML	51	pemoline	Low	7.5	mg/kg	4day
PML	51	pemoline	High	75	mg/kg	3h
PML	51	pemoline	High	75	mg/kg	6h
PML	51	pemoline	High	75	mg/kg	9h
PML	51	pemoline	High	75	mg/kg	24h
PML	51	pemoline	Middle	25	mg/kg	4day
PML	51	pemoline	Middle	25	mg/kg	8day
PML	51	pemoline	Middle	25	mg/kg	15day
PML	51	pemoline	Middle	25	mg/kg	29day
PML	51	pemoline	Low	7.5	mg/kg	8day
PML	51	pemoline	Low	7.5	mg/kg	15day
PML	51	pemoline	Low	7.5	mg/kg	29day
PML	51	pemoline	High	75	mg/kg	4day
PML	51	pemoline	High	75	mg/kg	8day
PML	51	pemoline	High	75	mg/kg	15day
PML	51	pemoline	High	75	mg/kg	29day
CMN	52	chlormezanone	High	500	mg/kg	4day	Cytoplasmic alteration (Basophilic/glycogen depletion)	(Hepatocyte)
CMN	52	chlormezanone	High	500	mg/kg	24h	Hypertrophy, hepatocellular	(Hepatocyte)
CMN	52	chlormezanone	High	500	mg/kg	9h	Hypertrophy, hepatocellular	(Hepatocyte)
CMN	52	chlormezanone	Middle	150	mg/kg	15day	Hypertrophy, hepatocellular	(Hepatocyte)
CMN	52	chlormezanone	Middle	150	mg/kg	29day	Hypertrophy, hepatocellular	(Hepatocyte)
CMN	52	chlormezanone	Low	50	mg/kg	29day	Hypertrophy, hepatocellular	(Hepatocyte)
CMN	52	chlormezanone	High	500	mg/kg	4day	Hypertrophy, hepatocellular	(Hepatocyte)
CMN	52	chlormezanone	High	500	mg/kg	8day	Hypertrophy, hepatocellular	(Hepatocyte)
CMN	52	chlormezanone	High	500	mg/kg	15day	Hypertrophy, hepatocellular	(Hepatocyte)
CMN	52	chlormezanone	High	500	mg/kg	29day	Hypertrophy, hepatocellular	(Hepatocyte)
CMN	52	chlormezanone	High	500	mg/kg	24h	Hypertrophy/Hyperplasia	Kupffer cell
CMN	52	chlormezanone	High	500	mg/kg	4day	Increased mitoses	Hepatocyte
CMN	52	chlormezanone	High	500	mg/kg	24h	Vacuolation	Hepatocyte
CMN	52	chlormezanone	High	500	mg/kg	4day	Vacuolation	Hepatocyte
CMN	52	chlormezanone	High	500	mg/kg	8day	Vacuolation	Hepatocyte
CMN	52	chlormezanone	Middle	150	mg/kg	3h
CMN	52	chlormezanone	Middle	150	mg/kg	6h
CMN	52	chlormezanone	Middle	150	mg/kg	9h
CMN	52	chlormezanone	Middle	150	mg/kg	24h
CMN	52	chlormezanone	Low	50	mg/kg	3h
CMN	52	chlormezanone	Low	50	mg/kg	6h
CMN	52	chlormezanone	Low	50	mg/kg	9h
CMN	52	chlormezanone	Low	50	mg/kg	24h
CMN	52	chlormezanone	Low	50	mg/kg	4day
CMN	52	chlormezanone	High	500	mg/kg	3h
CMN	52	chlormezanone	High	500	mg/kg	6h
CMN	52	chlormezanone	Middle	150	mg/kg	4day
CMN	52	chlormezanone	Middle	150	mg/kg	8day
CMN	52	chlormezanone	Low	50	mg/kg	8day
CMN	52	chlormezanone	Low	50	mg/kg	15day
MFM	53	metformin	High	1000	mg/kg	29day	Cytoplasmic alteration (Glycogen accumulation)	(Hepatocyte)
MFM	53	metformin	High	1000	mg/kg	8day	Cytoplasmic alteration (Glycogen accumulation)	(Hepatocyte)
MFM	53	metformin	High	1000	mg/kg	15day	Cytoplasmic alteration (Glycogen accumulation)	(Hepatocyte)
MFM	53	metformin	High	1000	mg/kg	4day	Cytoplasmic alteration (Glycogen accumulation)	(Hepatocyte)
MFM	53	metformin	Middle	300	mg/kg	4day	Cytoplasmic alteration (Glycogen accumulation)	(Hepatocyte)
MFM	53	metformin	High	1000	mg/kg	24h	Single Cell Necrosis	Hepatocyte
MFM	53	metformin	High	1000	mg/kg	9h	Vacuolation	Hepatocyte
MFM	53	metformin	Low	100	mg/kg	3h
MFM	53	metformin	Low	100	mg/kg	6h
MFM	53	metformin	Low	100	mg/kg	9h
MFM	53	metformin	Low	100	mg/kg	24h
MFM	53	metformin	High	1000	mg/kg	3h
MFM	53	metformin	High	1000	mg/kg	6h
MFM	53	metformin	Middle	300	mg/kg	3h
MFM	53	metformin	Middle	300	mg/kg	6h
MFM	53	metformin	Middle	300	mg/kg	9h
MFM	53	metformin	Middle	300	mg/kg	24h
MFM	53	metformin	Low	100	mg/kg	4day
MFM	53	metformin	Low	100	mg/kg	8day
MFM	53	metformin	Low	100	mg/kg	15day
MFM	53	metformin	Low	100	mg/kg	29day
MFM	53	metformin	Middle	300	mg/kg	8day
MFM	53	metformin	Middle	300	mg/kg	15day
MFM	53	metformin	Middle	300	mg/kg	29day
TMX	54	tamoxifen	Middle	20	mg/kg	29day	Hypertrophy, hepatocellular	(Hepatocyte)
TMX	54	tamoxifen	High	60	mg/kg	4day	Hypertrophy, hepatocellular	(Hepatocyte)
TMX	54	tamoxifen	High	60	mg/kg	8day	Hypertrophy, hepatocellular	(Hepatocyte)
TMX	54	tamoxifen	High	60	mg/kg	15day	Hypertrophy, hepatocellular	(Hepatocyte)
TMX	54	tamoxifen	High	60	mg/kg	29day	Hypertrophy, hepatocellular	(Hepatocyte)
TMX	54	tamoxifen	High	60	mg/kg	8day	Vacuolation	Hepatocyte
TMX	54	tamoxifen	High	60	mg/kg	15day	Vacuolation	Hepatocyte
TMX	54	tamoxifen	High	60	mg/kg	29day	Vacuolation	Hepatocyte
TMX	54	tamoxifen	Middle	20	mg/kg	3h
TMX	54	tamoxifen	Middle	20	mg/kg	6h
TMX	54	tamoxifen	Middle	20	mg/kg	9h
TMX	54	tamoxifen	Middle	20	mg/kg	24h
TMX	54	tamoxifen	Low	6	mg/kg	3h
TMX	54	tamoxifen	Low	6	mg/kg	6h
TMX	54	tamoxifen	Low	6	mg/kg	9h
TMX	54	tamoxifen	Low	6	mg/kg	24h
TMX	54	tamoxifen	High	60	mg/kg	3h
TMX	54	tamoxifen	High	60	mg/kg	6h
TMX	54	tamoxifen	High	60	mg/kg	9h
TMX	54	tamoxifen	High	60	mg/kg	24h
TMX	54	tamoxifen	Middle	20	mg/kg	4day
TMX	54	tamoxifen	Middle	20	mg/kg	8day
TMX	54	tamoxifen	Middle	20	mg/kg	15day
TMX	54	tamoxifen	Low	6	mg/kg	4day
TMX	54	tamoxifen	Low	6	mg/kg	8day
TMX	54	tamoxifen	Low	6	mg/kg	15day
TMX	54	tamoxifen	Low	6	mg/kg	29day
EE	55	ethinylestradiol	High	10	mg/kg	4day	Hypertrophy, hepatocellular	(Hepatocyte)
EE	55	ethinylestradiol	High	10	mg/kg	8day	Hypertrophy, hepatocellular	(Hepatocyte)
EE	55	ethinylestradiol	High	10	mg/kg	15day	Hypertrophy, hepatocellular	(Hepatocyte)
EE	55	ethinylestradiol	High	10	mg/kg	29day	Hypertrophy, hepatocellular	(Hepatocyte)
EE	55	ethinylestradiol	Middle	3	mg/kg	8day	Hypertrophy, hepatocellular	(Hepatocyte)
EE	55	ethinylestradiol	Middle	3	mg/kg	15day	Hypertrophy, hepatocellular	(Hepatocyte)
EE	55	ethinylestradiol	Middle	3	mg/kg	29day	Hypertrophy, hepatocellular	(Hepatocyte)
EE	55	ethinylestradiol	High	10	mg/kg	4day	Hypertrophy/Hyperplasia	Kupffer cell
EE	55	ethinylestradiol	High	10	mg/kg	15day	Hypertrophy/Hyperplasia	Kupffer cell
EE	55	ethinylestradiol	Middle	3	mg/kg	29day	Hypertrophy/Hyperplasia	Kupffer cell
EE	55	ethinylestradiol	High	10	mg/kg	24h	Increased mitoses	Hepatocyte
EE	55	ethinylestradiol	High	10	mg/kg	4day	Increased mitoses	Hepatocyte
EE	55	ethinylestradiol	High	10	mg/kg	4day	Single Cell Necrosis	Hepatocyte
EE	55	ethinylestradiol	High	10	mg/kg	29day	Single Cell Necrosis	Hepatocyte
EE	55	ethinylestradiol	High	10	mg/kg	24h	Vacuolation	Hepatocyte
EE	55	ethinylestradiol	High	10	mg/kg	8day	Vacuolation	Hepatocyte
EE	55	ethinylestradiol	High	10	mg/kg	4day	Vacuolation	Hepatocyte
EE	55	ethinylestradiol	High	10	mg/kg	15day	Vacuolation	Hepatocyte
EE	55	ethinylestradiol	High	10	mg/kg	29day	Vacuolation	Hepatocyte
EE	55	ethinylestradiol	Middle	3	mg/kg	15day	Vacuolation	Hepatocyte
EE	55	ethinylestradiol	Middle	3	mg/kg	29day	Vacuolation	Hepatocyte
EE	55	ethinylestradiol	Low	1	mg/kg	3h
EE	55	ethinylestradiol	Low	1	mg/kg	6h
EE	55	ethinylestradiol	Low	1	mg/kg	9h
EE	55	ethinylestradiol	Low	1	mg/kg	24h
EE	55	ethinylestradiol	High	10	mg/kg	3h
EE	55	ethinylestradiol	High	10	mg/kg	6h
EE	55	ethinylestradiol	High	10	mg/kg	9h
EE	55	ethinylestradiol	Middle	3	mg/kg	3h
EE	55	ethinylestradiol	Middle	3	mg/kg	6h
EE	55	ethinylestradiol	Middle	3	mg/kg	9h
EE	55	ethinylestradiol	Middle	3	mg/kg	24h
EE	55	ethinylestradiol	Low	1	mg/kg	4day
EE	55	ethinylestradiol	Low	1	mg/kg	8day
EE	55	ethinylestradiol	Low	1	mg/kg	15day
EE	55	ethinylestradiol	Low	1	mg/kg	29day
EE	55	ethinylestradiol	Middle	3	mg/kg	4day
MDP	56	methyldopa	Middle	200	mg/kg	3h
MDP	56	methyldopa	Middle	200	mg/kg	6h
MDP	56	methyldopa	Middle	200	mg/kg	9h
MDP	56	methyldopa	Middle	200	mg/kg	24h
MDP	56	methyldopa	Low	60	mg/kg	3h
MDP	56	methyldopa	Low	60	mg/kg	6h
MDP	56	methyldopa	Low	60	mg/kg	9h
MDP	56	methyldopa	Low	60	mg/kg	24h
MDP	56	methyldopa	High	600	mg/kg	3h
MDP	56	methyldopa	High	600	mg/kg	6h
MDP	56	methyldopa	High	600	mg/kg	9h
MDP	56	methyldopa	High	600	mg/kg	24h
MDP	56	methyldopa	Middle	200	mg/kg	4day
MDP	56	methyldopa	Middle	200	mg/kg	8day
MDP	56	methyldopa	Middle	200	mg/kg	15day
MDP	56	methyldopa	Middle	200	mg/kg	29day
MDP	56	methyldopa	Low	60	mg/kg	4day
MDP	56	methyldopa	Low	60	mg/kg	8day
MDP	56	methyldopa	Low	60	mg/kg	15day
MDP	56	methyldopa	Low	60	mg/kg	29day
MDP	56	methyldopa	High	600	mg/kg	4day
MDP	56	methyldopa	High	600	mg/kg	8day
MDP	56	methyldopa	High	600	mg/kg	15day
MDP	56	methyldopa	High	600	mg/kg	29day
MTZ	57	methimazole	Low	10	mg/kg	29day	Hypertrophy, hepatocellular	(Hepatocyte)
MTZ	57	methimazole	High	100	mg/kg	4day	Hypertrophy, hepatocellular	(Hepatocyte)
MTZ	57	methimazole	High	100	mg/kg	15day	Hypertrophy, hepatocellular	(Hepatocyte)
MTZ	57	methimazole	High	100	mg/kg	29day	Hypertrophy, hepatocellular	(Hepatocyte)
MTZ	57	methimazole	High	100	mg/kg	8day	Hypertrophy, hepatocellular	(Hepatocyte)
MTZ	57	methimazole	Middle	30	mg/kg	29day	Hypertrophy, hepatocellular	(Hepatocyte)
MTZ	57	methimazole	Middle	30	mg/kg	15day	Hypertrophy, hepatocellular	(Hepatocyte)
MTZ	57	methimazole	Low	10	mg/kg	3h
MTZ	57	methimazole	Low	10	mg/kg	6h
MTZ	57	methimazole	Low	10	mg/kg	9h
MTZ	57	methimazole	Low	10	mg/kg	24h
MTZ	57	methimazole	High	100	mg/kg	3h
MTZ	57	methimazole	High	100	mg/kg	6h
MTZ	57	methimazole	High	100	mg/kg	9h
MTZ	57	methimazole	High	100	mg/kg	24h
MTZ	57	methimazole	Middle	30	mg/kg	3h
MTZ	57	methimazole	Middle	30	mg/kg	6h
MTZ	57	methimazole	Middle	30	mg/kg	9h
MTZ	57	methimazole	Middle	30	mg/kg	24h
MTZ	57	methimazole	Low	10	mg/kg	4day
MTZ	57	methimazole	Low	10	mg/kg	8day
MTZ	57	methimazole	Low	10	mg/kg	15day
MTZ	57	methimazole	Middle	30	mg/kg	4day
MTZ	57	methimazole	Middle	30	mg/kg	8day
MCT	58	monocrotaline	Middle	10	mg/kg	29day	Apoptosis/Single cell necrosis	(Hepatocyte)
MCT	58	monocrotaline	High	30	mg/kg	8day	Apoptosis/Single cell necrosis	(Hepatocyte)
MCT	58	monocrotaline	Middle	10	mg/kg	29day	Cytoplasmic alteration (Eosinophilic)	(Hepatocyte)
MCT	58	monocrotaline	High	30	mg/kg	4day	Cytoplasmic alteration (Eosinophilic)	(Hepatocyte)
MCT	58	monocrotaline	High	30	mg/kg	15day	Cytoplasmic alteration (Eosinophilic)	(Hepatocyte)
MCT	58	monocrotaline	High	30	mg/kg	29day	Cytoplasmic alteration (Eosinophilic)	(Hepatocyte)
MCT	58	monocrotaline	High	30	mg/kg	8day	Cytoplasmic alteration (Eosinophilic)	(Hepatocyte)
MCT	58	monocrotaline	Middle	10	mg/kg	29day	Fibrosis	0
MCT	58	monocrotaline	High	30	mg/kg	15day	Fibrosis	0
MCT	58	monocrotaline	High	30	mg/kg	29day	Fibrosis	0
MCT	58	monocrotaline	High	30	mg/kg	29day	Fibrosis	0
MCT	58	monocrotaline	High	30	mg/kg	8day	Fibrosis	0
MCT	58	monocrotaline	High	30	mg/kg	8day	Fibrosis	0
MCT	58	monocrotaline	Middle	10	mg/kg	29day	Hypertrophy, hepatocellular	(Hepatocyte)
MCT	58	monocrotaline	High	30	mg/kg	15day	Hypertrophy, hepatocellular	(Hepatocyte)
MCT	58	monocrotaline	High	30	mg/kg	29day	Hypertrophy, hepatocellular	(Hepatocyte)
MCT	58	monocrotaline	Middle	10	mg/kg	15day	Infiltration, Mononuclear	0
MCT	58	monocrotaline	Middle	10	mg/kg	29day	Infiltration, Mononuclear	0
MCT	58	monocrotaline	High	30	mg/kg	29day	Necrosis, Zonal	(Hepatocyte)
MCT	58	monocrotaline	High	30	mg/kg	15day	Necrosis, Zonal	(Hepatocyte)
MCT	58	monocrotaline	Middle	10	mg/kg	29day	Pigmentation (pigment deposition)	0
MCT	58	monocrotaline	High	30	mg/kg	29day	Pigmentation (pigment deposition)	0
MCT	58	monocrotaline	High	30	mg/kg	15day	Single Cell Necrosis	Hepatocyte
MCT	58	monocrotaline	High	30	mg/kg	29day	Single Cell Necrosis	Hepatocyte
MCT	58	monocrotaline	High	30	mg/kg	4day	Single Cell Necrosis	Hepatocyte
MCT	58	monocrotaline	Middle	10	mg/kg	3h
MCT	58	monocrotaline	Middle	10	mg/kg	6h
MCT	58	monocrotaline	Middle	10	mg/kg	9h
MCT	58	monocrotaline	Middle	10	mg/kg	24h
MCT	58	monocrotaline	Low	3	mg/kg	3h
MCT	58	monocrotaline	Low	3	mg/kg	6h
MCT	58	monocrotaline	Low	3	mg/kg	9h
MCT	58	monocrotaline	Low	3	mg/kg	24h
MCT	58	monocrotaline	High	30	mg/kg	3h
MCT	58	monocrotaline	High	30	mg/kg	6h
MCT	58	monocrotaline	High	30	mg/kg	9h
MCT	58	monocrotaline	High	30	mg/kg	24h
MCT	58	monocrotaline	Middle	10	mg/kg	4day
MCT	58	monocrotaline	Middle	10	mg/kg	8day
MCT	58	monocrotaline	Low	3	mg/kg	4day
MCT	58	monocrotaline	Low	3	mg/kg	8day
MCT	58	monocrotaline	Low	3	mg/kg	15day
MCT	58	monocrotaline	Low	3	mg/kg	29day
VA	59	vitamin A	Low	10	mg/kg	29day	Hypertrophy and vacuolation	Ito cell
VA	59	vitamin A	High	100	mg/kg	4day	Hypertrophy and vacuolation	Ito cell
VA	59	vitamin A	High	100	mg/kg	29day	Hypertrophy and vacuolation	Ito cell
VA	59	vitamin A	High	100	mg/kg	8day	Hypertrophy and vacuolation	Ito cell
VA	59	vitamin A	High	100	mg/kg	15day	Hypertrophy and vacuolation	Ito cell
VA	59	vitamin A	Middle	30	mg/kg	4day	Hypertrophy and vacuolation	Ito cell
VA	59	vitamin A	Middle	30	mg/kg	8day	Hypertrophy and vacuolation	Ito cell
VA	59	vitamin A	Middle	30	mg/kg	15day	Hypertrophy and vacuolation	Ito cell
VA	59	vitamin A	Middle	30	mg/kg	29day	Hypertrophy and vacuolation	Ito cell
VA	59	vitamin A	Low	10	mg/kg	3h
VA	59	vitamin A	Low	10	mg/kg	6h
VA	59	vitamin A	Low	10	mg/kg	9h
VA	59	vitamin A	Low	10	mg/kg	24h
VA	59	vitamin A	High	100	mg/kg	3h
VA	59	vitamin A	High	100	mg/kg	6h
VA	59	vitamin A	High	100	mg/kg	9h
VA	59	vitamin A	High	100	mg/kg	24h
VA	59	vitamin A	Middle	30	mg/kg	3h
VA	59	vitamin A	Middle	30	mg/kg	6h
VA	59	vitamin A	Middle	30	mg/kg	9h
VA	59	vitamin A	Middle	30	mg/kg	24h
VA	59	vitamin A	Low	10	mg/kg	4day
VA	59	vitamin A	Low	10	mg/kg	8day
VA	59	vitamin A	Low	10	mg/kg	15day
TAC	60	tacrine	Middle	10	mg/kg	4day
TAC	60	tacrine	Middle	10	mg/kg	8day
TAC	60	tacrine	Middle	10	mg/kg	15day
TAC	60	tacrine	Middle	10	mg/kg	29day
TAC	60	tacrine	Low	3	mg/kg	4day
TAC	60	tacrine	Low	3	mg/kg	8day
TAC	60	tacrine	Low	3	mg/kg	15day
TAC	60	tacrine	Low	3	mg/kg	29day
TAC	60	tacrine	High	30	mg/kg	4day
TAC	60	tacrine	High	30	mg/kg	8day
TAC	60	tacrine	High	30	mg/kg	15day
TAC	60	tacrine	High	30	mg/kg	29day
MXS	61	moxisylyte	Middle	150	mg/kg	4day
MXS	61	moxisylyte	Middle	150	mg/kg	8day
MXS	61	moxisylyte	Middle	150	mg/kg	15day
MXS	61	moxisylyte	Middle	150	mg/kg	29day
MXS	61	moxisylyte	Low	50	mg/kg	4day
MXS	61	moxisylyte	Low	50	mg/kg	8day
MXS	61	moxisylyte	Low	50	mg/kg	15day
MXS	61	moxisylyte	Low	50	mg/kg	29day
MXS	61	moxisylyte	High	500	mg/kg	4day
MXS	61	moxisylyte	High	500	mg/kg	8day
MXS	61	moxisylyte	High	500	mg/kg	15day
MXS	61	moxisylyte	High	500	mg/kg	29day
IPA	62	iproniazid	High	60	mg/kg	15day	Extramedullary Hematopoiesis	0
IPA	62	iproniazid	High	60	mg/kg	29day	Extramedullary Hematopoiesis	0
IPA	62	iproniazid	High	60	mg/kg	15day	Hypertrophy/Hyperplasia	Kupffer cell
IPA	62	iproniazid	High	60	mg/kg	29day	Hypertrophy/Hyperplasia	Kupffer cell
IPA	62	iproniazid	High	60	mg/kg	15day	Pigmentation (pigment deposition)	Kupffer cell
IPA	62	iproniazid	High	60	mg/kg	29day	Pigmentation (pigment deposition)	Kupffer cell
IPA	62	iproniazid	Middle	20	mg/kg	3h
IPA	62	iproniazid	Middle	20	mg/kg	6h
IPA	62	iproniazid	Middle	20	mg/kg	9h
IPA	62	iproniazid	Middle	20	mg/kg	24h
IPA	62	iproniazid	Low	6	mg/kg	3h
IPA	62	iproniazid	Low	6	mg/kg	6h
IPA	62	iproniazid	Low	6	mg/kg	9h
IPA	62	iproniazid	Low	6	mg/kg	24h
IPA	62	iproniazid	High	60	mg/kg	3h
IPA	62	iproniazid	High	60	mg/kg	6h
IPA	62	iproniazid	High	60	mg/kg	9h
IPA	62	iproniazid	High	60	mg/kg	24h
IPA	62	iproniazid	Middle	20	mg/kg	4day
IPA	62	iproniazid	Middle	20	mg/kg	8day
IPA	62	iproniazid	Middle	20	mg/kg	15day
IPA	62	iproniazid	Middle	20	mg/kg	29day
IPA	62	iproniazid	Low	6	mg/kg	4day
IPA	62	iproniazid	Low	6	mg/kg	8day
IPA	62	iproniazid	Low	6	mg/kg	15day
IPA	62	iproniazid	Low	6	mg/kg	29day
IPA	62	iproniazid	High	60	mg/kg	4day
IPA	62	iproniazid	High	60	mg/kg	8day
CMP	64	chloramphenicol	Low	100	mg/kg	15day	Hypertrophy, hepatocellular	(Hepatocyte)
CMP	64	chloramphenicol	High	1000	mg/kg	4day	Hypertrophy, hepatocellular	(Hepatocyte)
CMP	64	chloramphenicol	High	1000	mg/kg	15day	Hypertrophy, hepatocellular	(Hepatocyte)
CMP	64	chloramphenicol	High	1000	mg/kg	29day	Hypertrophy, hepatocellular	(Hepatocyte)
CMP	64	chloramphenicol	Low	100	mg/kg	8day	Increased mitoses	Hepatocyte
CMP	64	chloramphenicol	Low	100	mg/kg	4day
CMP	64	chloramphenicol	Low	100	mg/kg	8day
CMP	64	chloramphenicol	Low	100	mg/kg	15day
CMP	64	chloramphenicol	Low	100	mg/kg	29day
CMP	64	chloramphenicol	High	1000	mg/kg	4day
CMP	64	chloramphenicol	High	1000	mg/kg	4day
CMP	64	chloramphenicol	High	1000	mg/kg	8day
CMP	64	chloramphenicol	High	1000	mg/kg	15day
CMP	64	chloramphenicol	High	1000	mg/kg	29day
CMP	64	chloramphenicol	Middle	300	mg/kg	4day
CMP	64	chloramphenicol	Middle	300	mg/kg	8day
CMP	64	chloramphenicol	Middle	300	mg/kg	15day
CMP	64	chloramphenicol	Middle	300	mg/kg	29day
CMP	64	chloramphenicol	Low	100	mg/kg	4day
CMP	64	chloramphenicol	Low	100	mg/kg	29day
CMP	64	chloramphenicol	High	1000	mg/kg	8day
CMP	64	chloramphenicol	Middle	300	mg/kg	4day
CMP	64	chloramphenicol	Middle	300	mg/kg	8day
CMP	64	chloramphenicol	Middle	300	mg/kg	15day
CMP	64	chloramphenicol	Middle	300	mg/kg	29day
NFZ	65	nitrofurazone	Low	10	mg/kg	4day
NFZ	65	nitrofurazone	Low	10	mg/kg	8day
NFZ	65	nitrofurazone	Low	10	mg/kg	15day
NFZ	65	nitrofurazone	Low	10	mg/kg	29day
NFZ	65	nitrofurazone	High	100	mg/kg	4day
NFZ	65	nitrofurazone	High	100	mg/kg	8day
NFZ	65	nitrofurazone	High	100	mg/kg	15day
NFZ	65	nitrofurazone	High	100	mg/kg	29day
NFZ	65	nitrofurazone	Middle	30	mg/kg	4day
NFZ	65	nitrofurazone	Middle	30	mg/kg	8day
NFZ	65	nitrofurazone	Middle	30	mg/kg	15day
NFZ	65	nitrofurazone	Middle	30	mg/kg	29day
IMI	69	imipramine	High	100	mg/kg	29day	Cytoplasmic alteration (Eosinophilic)	(Hepatocyte)
IMI	69	imipramine	High	100	mg/kg	8day	Hypertrophy, hepatocellular	(Hepatocyte)
IMI	69	imipramine	High	100	mg/kg	4day	Hypertrophy, hepatocellular	(Hepatocyte)
IMI	69	imipramine	Middle	30	mg/kg	15day	Hypertrophy, hepatocellular	(Hepatocyte)
IMI	69	imipramine	Middle	30	mg/kg	29day	Hypertrophy, hepatocellular	(Hepatocyte)
IMI	69	imipramine	High	100	mg/kg	15day	Hypertrophy/Hyperplasia; Vacuolation, phospholipidosis	Kupffer cell
IMI	69	imipramine	High	100	mg/kg	15day	Vacuolation	Hepatocyte
IMI	69	imipramine	High	100	mg/kg	8day	Vacuolation	Hepatocyte
IMI	69	imipramine	Middle	30	mg/kg	29day	Vacuolation	Hepatocyte
IMI	69	imipramine	Low	10	mg/kg	3h
IMI	69	imipramine	Low	10	mg/kg	6h
IMI	69	imipramine	Low	10	mg/kg	9h
IMI	69	imipramine	Low	10	mg/kg	24h
IMI	69	imipramine	High	100	mg/kg	3h
IMI	69	imipramine	High	100	mg/kg	6h
IMI	69	imipramine	High	100	mg/kg	9h
IMI	69	imipramine	High	100	mg/kg	24h
IMI	69	imipramine	Middle	30	mg/kg	3h
IMI	69	imipramine	Middle	30	mg/kg	6h
IMI	69	imipramine	Middle	30	mg/kg	9h
IMI	69	imipramine	Middle	30	mg/kg	24h
IMI	69	imipramine	Low	10	mg/kg	4day
IMI	69	imipramine	Low	10	mg/kg	8day
IMI	69	imipramine	Low	10	mg/kg	15day
IMI	69	imipramine	Low	10	mg/kg	29day
IMI	69	imipramine	Middle	30	mg/kg	4day
IMI	69	imipramine	Middle	30	mg/kg	8day
AMT	70	amitriptyline	High	150	mg/kg	15day	Hypertrophy, hepatocellular	(Hepatocyte)
AMT	70	amitriptyline	Middle	50	mg/kg	29day	Hypertrophy, hepatocellular	(Hepatocyte)
AMT	70	amitriptyline	High	150	mg/kg	29day	Vacuolation	Hepatocyte
AMT	70	amitriptyline	Middle	50	mg/kg	8day	Vacuolation	Hepatocyte
AMT	70	amitriptyline	Middle	50	mg/kg	15day	Vacuolation	Hepatocyte
AMT	70	amitriptyline	Middle	50	mg/kg	29day	Vacuolation	Hepatocyte
AMT	70	amitriptyline	Low	15	mg/kg	3h
AMT	70	amitriptyline	Low	15	mg/kg	6h
AMT	70	amitriptyline	Low	15	mg/kg	9h
AMT	70	amitriptyline	Low	15	mg/kg	24h
AMT	70	amitriptyline	High	150	mg/kg	3h
AMT	70	amitriptyline	High	150	mg/kg	6h
AMT	70	amitriptyline	High	150	mg/kg	9h
AMT	70	amitriptyline	High	150	mg/kg	24h
AMT	70	amitriptyline	Middle	50	mg/kg	3h
AMT	70	amitriptyline	Middle	50	mg/kg	6h
AMT	70	amitriptyline	Middle	50	mg/kg	9h
AMT	70	amitriptyline	Middle	50	mg/kg	24h
AMT	70	amitriptyline	Low	15	mg/kg	4day
AMT	70	amitriptyline	Low	15	mg/kg	8day
AMT	70	amitriptyline	Low	15	mg/kg	15day
AMT	70	amitriptyline	Low	15	mg/kg	29day
AMT	70	amitriptyline	High	150	mg/kg	4day
AMT	70	amitriptyline	High	150	mg/kg	8day
AMT	70	amitriptyline	Middle	50	mg/kg	4day
HYZ	71	hydroxyzine	High	100	mg/kg	4day	Hypertrophy, hepatocellular	(Hepatocyte)
HYZ	71	hydroxyzine	High	100	mg/kg	8day	Hypertrophy, hepatocellular	(Hepatocyte)
HYZ	71	hydroxyzine	High	100	mg/kg	15day	Hypertrophy, hepatocellular	(Hepatocyte)
HYZ	71	hydroxyzine	High	100	mg/kg	29day	Hypertrophy, hepatocellular	(Hepatocyte)
HYZ	71	hydroxyzine	Middle	30	mg/kg	15day	Hypertrophy, hepatocellular	(Hepatocyte)
HYZ	71	hydroxyzine	High	100	mg/kg	8day	Vacuolation	Hepatocyte
HYZ	71	hydroxyzine	High	100	mg/kg	15day	Vacuolation	Hepatocyte
HYZ	71	hydroxyzine	High	100	mg/kg	29day	Vacuolation	Hepatocyte
HYZ	71	hydroxyzine	Low	10	mg/kg	3h
HYZ	71	hydroxyzine	Low	10	mg/kg	6h
HYZ	71	hydroxyzine	Low	10	mg/kg	9h
HYZ	71	hydroxyzine	Low	10	mg/kg	24h
HYZ	71	hydroxyzine	High	100	mg/kg	3h
HYZ	71	hydroxyzine	High	100	mg/kg	6h
HYZ	71	hydroxyzine	High	100	mg/kg	9h
HYZ	71	hydroxyzine	High	100	mg/kg	24h
HYZ	71	hydroxyzine	Middle	30	mg/kg	3h
HYZ	71	hydroxyzine	Middle	30	mg/kg	6h
HYZ	71	hydroxyzine	Middle	30	mg/kg	9h
HYZ	71	hydroxyzine	Middle	30	mg/kg	24h
HYZ	71	hydroxyzine	Low	10	mg/kg	4day
HYZ	71	hydroxyzine	Low	10	mg/kg	8day
HYZ	71	hydroxyzine	Low	10	mg/kg	15day
HYZ	71	hydroxyzine	Low	10	mg/kg	29day
HYZ	71	hydroxyzine	Middle	30	mg/kg	4day
HYZ	71	hydroxyzine	Middle	30	mg/kg	8day
HYZ	71	hydroxyzine	Middle	30	mg/kg	29day
IBU	72	ibuprofen	High	200	mg/kg	29day	Extramedullary Hematopoiesis	0
IBU	72	ibuprofen	High	200	mg/kg	8day	Extramedullary Hematopoiesis	0
IBU	72	ibuprofen	High	200	mg/kg	15day	Extramedullary Hematopoiesis	0
IBU	72	ibuprofen	High	200	mg/kg	15day	Hypertrophy, hepatocellular	(Hepatocyte)
IBU	72	ibuprofen	High	200	mg/kg	29day	Hypertrophy, hepatocellular	(Hepatocyte)
IBU	72	ibuprofen	High	200	mg/kg	24h	Increased mitoses	Hepatocyte
IBU	72	ibuprofen	High	200	mg/kg	4day	Increased mitoses	Hepatocyte
IBU	72	ibuprofen	Low	20	mg/kg	3h
IBU	72	ibuprofen	Low	20	mg/kg	6h
IBU	72	ibuprofen	Low	20	mg/kg	9h
IBU	72	ibuprofen	Low	20	mg/kg	24h
IBU	72	ibuprofen	High	200	mg/kg	3h
IBU	72	ibuprofen	High	200	mg/kg	6h
IBU	72	ibuprofen	High	200	mg/kg	9h
IBU	72	ibuprofen	Middle	60	mg/kg	3h
IBU	72	ibuprofen	Middle	60	mg/kg	6h
IBU	72	ibuprofen	Middle	60	mg/kg	9h
IBU	72	ibuprofen	Middle	60	mg/kg	24h
IBU	72	ibuprofen	Low	20	mg/kg	4day
IBU	72	ibuprofen	Low	20	mg/kg	8day
IBU	72	ibuprofen	Low	20	mg/kg	15day
IBU	72	ibuprofen	Low	20	mg/kg	29day
IBU	72	ibuprofen	Middle	60	mg/kg	4day
IBU	72	ibuprofen	Middle	60	mg/kg	8day
IBU	72	ibuprofen	Middle	60	mg/kg	15day
IBU	72	ibuprofen	Middle	60	mg/kg	29day
NPX	73	naproxen	High	60	mg/kg	24h	Extramedullary Hematopoiesis	0
NPX	73	naproxen	High	60	mg/kg	4day	Extramedullary Hematopoiesis	0
NPX	73	naproxen	High	60	mg/kg	29day	Extramedullary Hematopoiesis	0
NPX	73	naproxen	High	60	mg/kg	8day	Hypertrophy/Hyperplasia	Kupffer cell
NPX	73	naproxen	High	60	mg/kg	15day	Hypertrophy/Hyperplasia	Kupffer cell
NPX	73	naproxen	High	60	mg/kg	29day	Hypertrophy/Hyperplasia	Kupffer cell
NPX	73	naproxen	High	60	mg/kg	4day	Hypertrophy/Hyperplasia	Kupffer cell
NPX	73	naproxen	High	60	mg/kg	24h	Increased mitoses	Hepatocyte
NPX	73	naproxen	Middle	20	mg/kg	3h
NPX	73	naproxen	Middle	20	mg/kg	6h
NPX	73	naproxen	Middle	20	mg/kg	9h
NPX	73	naproxen	Middle	20	mg/kg	24h
NPX	73	naproxen	Low	6	mg/kg	3h
NPX	73	naproxen	Low	6	mg/kg	6h
NPX	73	naproxen	Low	6	mg/kg	9h
NPX	73	naproxen	Low	6	mg/kg	24h
NPX	73	naproxen	High	60	mg/kg	3h
NPX	73	naproxen	High	60	mg/kg	6h
NPX	73	naproxen	High	60	mg/kg	9h
NPX	73	naproxen	Middle	20	mg/kg	4day
NPX	73	naproxen	Middle	20	mg/kg	8day
NPX	73	naproxen	Middle	20	mg/kg	15day
NPX	73	naproxen	Middle	20	mg/kg	29day
NPX	73	naproxen	Low	6	mg/kg	4day
NPX	73	naproxen	Low	6	mg/kg	8day
NPX	73	naproxen	Low	6	mg/kg	15day
NPX	73	naproxen	Low	6	mg/kg	29day
QND	74	quinidine	High	200	mg/kg	8day	Hypertrophy, hepatocellular	(Hepatocyte)
QND	74	quinidine	High	200	mg/kg	15day	Hypertrophy, hepatocellular	(Hepatocyte)
QND	74	quinidine	High	200	mg/kg	29day	Hypertrophy, hepatocellular	(Hepatocyte)
QND	74	quinidine	Low	20	mg/kg	3h
QND	74	quinidine	Low	20	mg/kg	6h
QND	74	quinidine	Low	20	mg/kg	9h
QND	74	quinidine	Low	20	mg/kg	24h
QND	74	quinidine	High	200	mg/kg	3h
QND	74	quinidine	High	200	mg/kg	6h
QND	74	quinidine	High	200	mg/kg	9h
QND	74	quinidine	High	200	mg/kg	24h
QND	74	quinidine	Middle	60	mg/kg	3h
QND	74	quinidine	Middle	60	mg/kg	6h
QND	74	quinidine	Middle	60	mg/kg	9h
QND	74	quinidine	Middle	60	mg/kg	24h
QND	74	quinidine	Low	20	mg/kg	4day
QND	74	quinidine	Low	20	mg/kg	8day
QND	74	quinidine	Low	20	mg/kg	15day
QND	74	quinidine	Low	20	mg/kg	29day
QND	74	quinidine	High	200	mg/kg	4day
QND	74	quinidine	Middle	60	mg/kg	4day
QND	74	quinidine	Middle	60	mg/kg	8day
QND	74	quinidine	Middle	60	mg/kg	15day
QND	74	quinidine	Middle	60	mg/kg	29day
FUR	78	furosemide	High	300	mg/kg	24h	Cytoplasmic alteration (Basophilic/glycogen depletion)	(Hepatocyte)
FUR	78	furosemide	High	300	mg/kg	4day	Cytoplasmic alteration (Basophilic/glycogen depletion)	(Hepatocyte)
FUR	78	furosemide	Middle	100	mg/kg	3h
FUR	78	furosemide	Middle	100	mg/kg	6h
FUR	78	furosemide	Middle	100	mg/kg	9h
FUR	78	furosemide	Middle	100	mg/kg	24h
FUR	78	furosemide	Low	30	mg/kg	3h
FUR	78	furosemide	Low	30	mg/kg	6h
FUR	78	furosemide	Low	30	mg/kg	9h
FUR	78	furosemide	Low	30	mg/kg	24h
FUR	78	furosemide	High	300	mg/kg	3h
FUR	78	furosemide	High	300	mg/kg	6h
FUR	78	furosemide	High	300	mg/kg	9h
FUR	78	furosemide	Middle	100	mg/kg	4day
FUR	78	furosemide	Middle	100	mg/kg	8day
FUR	78	furosemide	Middle	100	mg/kg	15day
FUR	78	furosemide	Middle	100	mg/kg	29day
FUR	78	furosemide	Low	30	mg/kg	4day
FUR	78	furosemide	Low	30	mg/kg	8day
FUR	78	furosemide	Low	30	mg/kg	15day
FUR	78	furosemide	Low	30	mg/kg	29day
FUR	78	furosemide	High	300	mg/kg	8day
FUR	78	furosemide	High	300	mg/kg	15day
FUR	78	furosemide	High	300	mg/kg	29day
FFB	79	fenofibrate	Middle	100	mg/kg	29day	Cytoplasmic alteration (Basophilic/glycogen depletion)	(Hepatocyte)
FFB	79	fenofibrate	High	1000	mg/kg	15day	Cytoplasmic alteration (Basophilic/glycogen depletion)	(Hepatocyte)
FFB	79	fenofibrate	High	1000	mg/kg	29day	Cytoplasmic alteration (Basophilic/glycogen depletion)	(Hepatocyte)
FFB	79	fenofibrate	Low	10	mg/kg	15day	Hypertrophy, hepatocellular	(Hepatocyte)
FFB	79	fenofibrate	Low	10	mg/kg	29day	Hypertrophy, hepatocellular	(Hepatocyte)
FFB	79	fenofibrate	Middle	100	mg/kg	8day	Hypertrophy, hepatocellular	(Hepatocyte)
FFB	79	fenofibrate	Middle	100	mg/kg	4day	Hypertrophy, hepatocellular	(Hepatocyte)
FFB	79	fenofibrate	Middle	100	mg/kg	15day	Hypertrophy, hepatocellular	(Hepatocyte)
FFB	79	fenofibrate	Middle	100	mg/kg	29day	Hypertrophy, hepatocellular	(Hepatocyte)
FFB	79	fenofibrate	High	1000	mg/kg	4day	Hypertrophy, hepatocellular	(Hepatocyte)
FFB	79	fenofibrate	High	1000	mg/kg	8day	Hypertrophy, hepatocellular	(Hepatocyte)
FFB	79	fenofibrate	High	1000	mg/kg	15day	Hypertrophy, hepatocellular	(Hepatocyte)
FFB	79	fenofibrate	High	1000	mg/kg	29day	Hypertrophy, hepatocellular	(Hepatocyte)
FFB	79	fenofibrate	Low	10	mg/kg	24h	Increased mitoses	Hepatocyte
FFB	79	fenofibrate	Middle	100	mg/kg	24h	Increased mitoses	Hepatocyte
FFB	79	fenofibrate	High	1000	mg/kg	24h	Increased mitoses	Hepatocyte
FFB	79	fenofibrate	Middle	100	mg/kg	4day	Increased mitoses	Hepatocyte
FFB	79	fenofibrate	Low	10	mg/kg	3h
FFB	79	fenofibrate	Low	10	mg/kg	6h
FFB	79	fenofibrate	Low	10	mg/kg	9h
FFB	79	fenofibrate	Middle	100	mg/kg	3h
FFB	79	fenofibrate	Middle	100	mg/kg	6h
FFB	79	fenofibrate	Middle	100	mg/kg	9h
FFB	79	fenofibrate	High	1000	mg/kg	3h
FFB	79	fenofibrate	High	1000	mg/kg	6h
FFB	79	fenofibrate	High	1000	mg/kg	9h
FFB	79	fenofibrate	Low	10	mg/kg	4day
FFB	79	fenofibrate	Low	10	mg/kg	8day
CPP	80	chlorpropamide	Middle	100	mg/kg	8day	Hypertrophy, hepatocellular	(Hepatocyte)
CPP	80	chlorpropamide	Middle	100	mg/kg	15day	Hypertrophy, hepatocellular	(Hepatocyte)
CPP	80	chlorpropamide	Middle	100	mg/kg	29day	Hypertrophy, hepatocellular	(Hepatocyte)
CPP	80	chlorpropamide	Low	30	mg/kg	29day	Hypertrophy, hepatocellular	(Hepatocyte)
CPP	80	chlorpropamide	High	300	mg/kg	4day	Hypertrophy, hepatocellular	(Hepatocyte)
CPP	80	chlorpropamide	High	300	mg/kg	8day	Hypertrophy, hepatocellular	(Hepatocyte)
CPP	80	chlorpropamide	Middle	100	mg/kg	3h
CPP	80	chlorpropamide	Middle	100	mg/kg	6h
CPP	80	chlorpropamide	Middle	100	mg/kg	9h
CPP	80	chlorpropamide	Middle	100	mg/kg	24h
CPP	80	chlorpropamide	Low	30	mg/kg	3h
CPP	80	chlorpropamide	Low	30	mg/kg	6h
CPP	80	chlorpropamide	Low	30	mg/kg	9h
CPP	80	chlorpropamide	Low	30	mg/kg	24h
CPP	80	chlorpropamide	High	300	mg/kg	3h
CPP	80	chlorpropamide	High	300	mg/kg	6h
CPP	80	chlorpropamide	High	300	mg/kg	9h
CPP	80	chlorpropamide	High	300	mg/kg	24h
CPP	80	chlorpropamide	Middle	100	mg/kg	4day
CPP	80	chlorpropamide	Low	30	mg/kg	4day
CPP	80	chlorpropamide	Low	30	mg/kg	8day
CPP	80	chlorpropamide	Low	30	mg/kg	15day
CPP	80	chlorpropamide	High	300	mg/kg	15day
CPP	80	chlorpropamide	High	300	mg/kg	29day
NIC	81	nicotinic acid	Low	100	mg/kg	6h	Cytoplasmic alteration (Basophilic/glycogen depletion)	(Hepatocyte)
NIC	81	nicotinic acid	Low	100	mg/kg	9h	Cytoplasmic alteration (Basophilic/glycogen depletion)	(Hepatocyte)
NIC	81	nicotinic acid	Middle	300	mg/kg	6h	Cytoplasmic alteration (Basophilic/glycogen depletion)	(Hepatocyte)
NIC	81	nicotinic acid	Middle	300	mg/kg	9h	Cytoplasmic alteration (Basophilic/glycogen depletion)	(Hepatocyte)
NIC	81	nicotinic acid	Low	100	mg/kg	24h	Cytoplasmic alteration (Glycogen accumulation)	(Hepatocyte)
NIC	81	nicotinic acid	Middle	300	mg/kg	24h	Cytoplasmic alteration (Glycogen accumulation)	(Hepatocyte)
NIC	81	nicotinic acid	Low	100	mg/kg	3h
NIC	81	nicotinic acid	High	1000	mg/kg	3h
NIC	81	nicotinic acid	High	1000	mg/kg	6h
NIC	81	nicotinic acid	High	1000	mg/kg	9h
NIC	81	nicotinic acid	High	1000	mg/kg	24h
NIC	81	nicotinic acid	Middle	300	mg/kg	3h
NIC	81	nicotinic acid	Low	100	mg/kg	4day
NIC	81	nicotinic acid	Low	100	mg/kg	8day
NIC	81	nicotinic acid	Low	100	mg/kg	15day
NIC	81	nicotinic acid	Low	100	mg/kg	29day
NIC	81	nicotinic acid	High	1000	mg/kg	4day
NIC	81	nicotinic acid	High	1000	mg/kg	8day
NIC	81	nicotinic acid	High	1000	mg/kg	15day
NIC	81	nicotinic acid	High	1000	mg/kg	29day
NIC	81	nicotinic acid	Middle	300	mg/kg	4day
NIC	81	nicotinic acid	Middle	300	mg/kg	8day
NIC	81	nicotinic acid	Middle	300	mg/kg	15day
NIC	81	nicotinic acid	Middle	300	mg/kg	29day
EME	82	erythromycin ethylsuccinate	Low	100	mg/kg	3h
EME	82	erythromycin ethylsuccinate	Low	100	mg/kg	6h
EME	82	erythromycin ethylsuccinate	Low	100	mg/kg	9h
EME	82	erythromycin ethylsuccinate	Low	100	mg/kg	24h
EME	82	erythromycin ethylsuccinate	High	1000	mg/kg	3h
[truncated: 1,296 more rows]
